# Supplementary material for: Computational Analysis of African Swine Fever Virus Protein Space for the Design of an Epitope-Based Vaccine Ensemble
Source: Pathogens. 2020 Dec 21;9(12):1078. doi: 10.3390/pathogens9121078 (PMC7767518; doi:10.3390/pathogens9121078)
Supplement: Supplementary file 1 [file pathogens-09-01078-s001.zip › Supplementary Table 1.xlsx]

## Sheet: Supplementary Table 1
Supplementary Table 1. ASFV 46 available proteomes downloaded from UniProt.
Name (abbreviation)	Type1	NCBI Accession	UniProt proteome	Country	Host	Virulence2
BA71 Vero adapted (BA71V)	I	U18466	UP000000624	Spain	Tissue adapted	Non virulent
Kenya 1950 (KEN-50)	X	AY261360	UP000000861	Kenya	Domestic pig	High
Lisbon 1960 (L60)	I	KM262844	UP000142390	Portugal	Domestic pig	High
NH/Portugal 1968 (NHV)	I	KM262845	UP000110401	Portugal	Domestic pig	Low
Badajoz 1971 (BA71)	I	KP055815	UP000241813	Spain	Domestic pig	High
Spain 1975 (E75)	I	FN557520	UP000101090	Spain	Domestic pig	High
Warthog 1980 (Wart80)	IV	AY261366	UP000000858	Namibia	Warthog	Unknown
Malawi Lil-20 1983 (LIL-20/1)	VIII	AY261361	UP000000860	Malawi	Tick	High
Zambia 1983 (LIV 5/40)	I	MN318203	UP000427047	Zambia	Tick	Unknown
South Africa 1985 (SPEC 57)	III	MN394630	UP000423628	South Africa	Tick	Unknown
Portugal OURT 1988 (OURT88)	I	AM712240	UP000108903	Portugal	Tick	Low
Pretoriuskop/1996/4 (Pr4)	XX/I	AY261363	UP000000859	South Africa	Tick	High
Benin 1997-1 (Ben97)	I	AM712239	UP000130745	Benin	Domestic pig	High
Kenya 2005 Tick (Ken05/Tk1)	X	KM111294	UP000105860	Kenya	Tick	Unknown
Kenya 2006 Busan (Ken06.Bus)	IX	KM111295	UP000101566	Kenya	Domestic pig	High
Georgia 2007 (Georgia 2007/1)	II	FR682468	UP000141072	Georgia	Domestic pig	High
Georgia 2007 (Georgia 2007/1)	II	LR743116	UP000463844	Georgia	Domestic pig	High
Georgia 2008 (Georgia 2008/2)	II	MH910496	UP000345145	Georgia	Domestic pig	High
South Africa 2008 (RSA/2/2008)	XXII	MN336500	UP000422855	South Africa	Tick	Unknown
Sardinia Sassari 2008 (47/Ss/2008)	I	KX354450	UP000266411	Italy	Domestic pig	High
Sardinia OG 2010 (26544/OG10)	I	KM102979	UP000117635	Italy	Domestic pig	High
Estonia 2014 (Estonia 2014)	II	LS478113	UP000267045	Estonia	Wild boar	Reduced
Lithuania 2014 (LT14/1490)	II	MK628478	UP000326051	Lithuania	Wild boar	High
Uganda 2015 N10 (N10)	IX	MH025919	UP000267661	Uganda	Domestic pig	High
Uganda 2015 R25 (R25)	IX	MH025918	UP000273742	Uganda	Domestic pig	High
Uganda 2015 R8 (R8)	IX	MH025916	UP000275389	Uganda	Domestic pig	High
Uganda 2015 R7 (R7)	IX	MH025917	UP000276891	Uganda	Domestic pig	High
Uganda 2015 R35 (R35)	IX	MH025920	UP000282153	Uganda	Domestic pig	High
Kyiv 2016 (ASFV/Kyiv/2016/131)	II	MN194591	UP000321214	Ukraine	Domestic pig	High
Poland 2016 o7 (Pol16_20186_o7)	II	MG939583	UP000268358	Poland	Domestic pig	High
Poland 2016 o9 (Pol16_20538_o9)	II	MG939584	UP000268777	Poland	Domestic pig	High
Poland 2016 o23 (Pol16_29413_o23)	II	MG939586	UP000274966	Poland	Domestic pig	High
Poland 2016 o10 (Pol16_20540_o10)	II	MG939585	UP000278405	Poland	Domestic pig	High
Poland 2017 C210 (Pol17_04461_C210)	II	MG939588	UP000271267	Poland	Wild boar	High
Poland 2017 C201 (Pol17_03029_C201)	II	MG939587	UP000275431	Poland	Wild boar	High
Poland 2017 C220 (Pol17_05838_C220)	II	MG939589	UP000282187	Poland	Wild boar	High
Moldova 2017 (Moldova 2017/1)	II	LR722599	UP000325567	Moldova	Domestic pig	High
Czech Republic 2017 (CzechRepublic 2017/1)	II	LR722600	UP000327056	Czech Republic	Wild boar	Unknown
China Anhui 2018 (China/2018/AnhuiXCGQ)	II	MK128995	UP000290386	China	Domestic pig	High
China Heilongjiang 2018 (Pig/HLJ/2018)	II	MK333180	UP000291821	China	Domestic pig	High
China Liaoning 2018 (DB/LN/2018)	II	MK333181	UP000292678	China	Domestic pig	High
Belgium 2018 (Belgium 2018/1)	II	LR536725	UP000307568	Belgium	Domestic pig	High
China Wild boar 2018 (ASFV-wbBS01)	II	MK645909	UP000316600	China	Wild boar	Unknown
Belgium Étalle 2018 (Belgium/Etalle/wb/2018)	II	MK543947	UP000324915	Belgium	Wild boar	Unknown
Hungary 2018 (ASFV_HU_2018)	II	MN715134	UP000428265	Hungary	Wild boar	Unknown
China Guangdong 2019 (China/CAS19-01/2019)	II	MN172368	UP000422299	China	Domestic pig	Unknown
1Determined by 3’-end genotyping of p72 protein as described in Bastos et al.[17] 2Virulence as described in bibliography
