# Supplementary material for: Computational Analysis of African Swine Fever Virus Protein Space for the Design of an Epitope-Based Vaccine Ensemble
Source: Pathogens. 2020 Dec 21;9(12):1078. doi: 10.3390/pathogens9121078 (PMC7767518; doi:10.3390/pathogens9121078)
Supplement: Supplementary file 1 [file pathogens-09-01078-s001.zip › Supplementary Table 2.xlsx]

## Sheet: Supplementary Table 2
Supplementary Table 2. ASFV putative-exposed proteins, including those described to be part of the external capsid and those predicted to be exposed.
Protein name	ASFV protein ID1	TMHMM2	TargetP3	SignalP4	DeepLoc	Pred-GPI5
A118R	E0WMH4	o5-27i (1)	SP (83.8%)	OTHER (83.5%)	Soluble - Extracellular	Not GPI-anchored (9.1%)
ASFV_G_ACD_00120	E0WMC6	i13-30o (1)	SP (86.9%)	OTHER (56.8%)	Soluble - Extracellular	Not GPI-anchored (5.8%)
ASFV_G_ACD_00290	E0WME4	i7-24o (1)	SP (68.0%)	OTHER (97.5%)	Membrane - Endoplasmic reticulum	Not GPI-anchored (67.7%)
ASFV_G_ACD_00320	E0WME7	i2-24o (1)	SP (99.4%)	OTHER (64.7%)	Soluble - Extracellular	Not GPI-anchored (45.2%)
ASFV_G_ACD_00350	E0WME8	o4-26i (1)	SP (89.6%)	OTHER (97.2%)	Membrane - Endoplasmic reticulum	Not GPI-anchored (17.6%)
ASFV_G_ACD_00360	E0WME9	i13-35o (1)	OTHER (77.1%)	OTHER (98.6%)	Soluble - Extracellular	Not GPI-anchored (NA)
ASFV_G_ACD_01020	E0WML0	i13-35o (1)	OTHER (74.7%)	OTHER (95.5%)	Soluble - Extracellular	Not GPI-anchored (0.6%)
ASFV_G_ACD_01760	E0WM93	o4-21i (1)	SP (68.3%)	OTHER (99.2%)	Soluble - Extracellular	Not GPI-anchored (NA)
ASFV_G_ACD_01940	E0WMA9	o10-32i (1)	OTHER (66.2%)	OTHER (99.0%)	Membrane - Endoplasmic reticulum	Not GPI-anchored (1.1%)
ASFV_G_ACD_01990	E0WMB3	o4-26i (1)	SP (99.3%)	OTHER (56%)	Soluble - Extracellular	Not GPI-anchored (67.7%)
CD2 homolog	E0WMJ6	o207-229i (1)	SP (99.6%)	SP(Sec/SPI) (92.5%)	Membrane - Cell membrane	Not GPI-anchored (53.7%)
Cysteine-rich protein E199L	E0WM79	i148-170o (1)	OTHER (99.9%)	OTHER (99.9%)	Membrane - Cell membrane	Not GPI-anchored (22.7%)
DP60R	E0WMB4	o10-32i (1)	OTHER (50.2%)	OTHER (99.1%)	Soluble - Mitochondrion	Not GPI-anchored (47.8%)
Envelope protein p22	E0WMB7	i19-41o (1)	OTHER (99.8%)	OTHER (99.8%)	Soluble - Extracellular	Not GPI-anchored (25.9%)
Envelope protein p54	E0WM75	o30-52i (1)	OTHER (100.0%)	OTHER (100.0%)	Membrane - Cell membrane	Not GPI-anchored (16.0%)
I10L	E0WMA4	o5-25i (1)	SP (59.5%)	OTHER (88.7%)	Soluble - Extracellular	Not GPI-anchored (60.6%)
I7L	E0WMA0	o34-56i (1)	OTHER (100.0%)	OTHER (99.9%)	Soluble - Extracellular	Not GPI-anchored (78.4%)
L11L	E0WMA6	o20-38i45-64o (2)	OTHER (99.7%)	OTHER (100%)	Membrane - Endoplasmic reticulum	Not GPI-anchored (60.6%)
Lectin-like protein EP153R	E0WMJ5	o24-46i (1)	OTHER (98.9%)	OTHER (99.8%)	Membrane - Cell membrane	Not GPI-anchored (45.2%)
Major structural protein p17	E0WM57	o38-60i (1)	OTHER (99.9%)	OTHER (100.0%)	Membrane - Lysosome/Vacuole	Not GPI-anchored (7.3%)
MGF_110-12L	E0WMD9	i7-29o66-88i101-118o (3)	OTHER (73.5%)	SP(Sec/SPI) (94.1%)	Membrane - Endoplasmic reticulum	Probable (99.7%)
MGF_110-13L	E0WME0	o132-151i (1)	SP (99.8%)	SP(Sec/SPI) (99.9%)	Membrane - Cell membrane	Not GPI-anchored (60.6%)
MGF_110-1L	E0WMC2	o120-137i144-163o (2)	SP (85.3%)	SP(Sec/SPI) (83.9%)	Membrane - Endoplasmic reticulum	Not GPI-anchored (89.1%)
MGF_110-9L	E0WMD4	o164-186i (1)	SP (99.9%)	SP(Sec/SPI) (100%)	Membrane - Cell membrane	Not GPI-anchored (87.1%)
MGF_300-1L	E0WMF1	o176-193i (1)	OTHER (99.8%)	OTHER (99.7%)	Soluble - Cytoplasm	Not GPI-anchored (74.8%)
MGF_360-10L	E0WMF5	o249-271i (1)	OTHER (95.3%)	OTHER (99.9%)	Soluble - Cytoplasm	Not GPI-anchored (9.1%)
MGF_360-15R	E0WMH6	i5-27o37-59i (2)	OTHER (99.4%)	OTHER (99.9%)	Soluble - Cytoplasm	Not GPI-anchored (84.6%)
Protein E248R	E0WM81	o199-221i (1)	OTHER (99.9%)	OTHER (100.0%)	Membrane - Cell membrane	Not GPI-anchored (45.2%)
Protein H108R	E0WM67	o10-32i (1)	SP (75.5%)	OTHER (64.9%)	Soluble - Extracellular	Not GPI-anchored (97.4%)
Thymidine kinase	E0WMI8	i12-34o (1)	OTHER (93.9%)	OTHER (99.0%)	Soluble - Cytoplasm	Not GPI-anchored (21.1%)
Trans-prenyltransferase	E0WML3	i2-21o (1)	OTHER (52.5%)	OTHER (75.3%)	Membrane - Endoplasmic reticulum	Not GPI-anchored (1.4%)
Transmembrane protein B169L	E0WML5	o26-48i61-79o (2)	OTHER (100%)	OTHER (99.9%)	Membrane - Endoplasmic reticulum	Not GPI-anchored (25.9%)
Transmembrane protein B66L	E0WM38	i7-29o39-61i (2)	SP (92%)	SP(Sec/SPI) (51.9%)	Membrane - Golgi apparatus	Not GPI-anchored (45.2%)
Transmembrane protein C257L	E0WMK4	o161-183i (1)	OTHER (99.1%)	OTHER (99.8%)	Membrane - Cell membrane	Not GPI-anchored (98.8%)
Transmembrane protein EP84R	E0WMJ2	i31-53o58-80i (2)	OTHER (99.9%)	OTHER (100%)	Membrane - Lysosome/Vacuole	Not GPI-anchored (1.0%)
Transmembrane protein I329L	E0WM90	o238-260i (1)	SP (98.8%)	SP(Sec/SPI) (99.2%)	Membrane - Cell membrane	Not GPI-anchored (87.1%)
Uncharacterized membrane protein X69R	E0WMF0	i21-38o (1)	SP (74.4%)	OTHER (95%)	Soluble - Extracellular	Not GPI-anchored (89.1%)
Uncharacterized protein B117L	E0WM34	i69-91o (1)	OTHER (100.0%)	OTHER (99.9%)	Membrane - Lysosome/Vacuole	Not GPI-anchored (64.0%)
Uncharacterized protein B475L	E0WML6	i7-28o (1)	OTHER (100.0%)	OTHER (100.0%)	Soluble - Nucleus	Not GPI-anchored (32.5%)
Uncharacterized protein CP123L	E0WM41	o5-24i (1)	SP (90.7%)	OTHER (68.4%)	Membrane - Golgi apparatus	Not GPI-anchored (78.4%)
Uncharacterized protein E146L	E0WM78	i7-29o (1)	OTHER (92.8%)	OTHER (99.4%)	Membrane - Golgi apparatus	Not GPI-anchored (81.8%)
Uncharacterized protein E66L	E0WM85	i13-34o (1)	OTHER (70.0%)	OTHER (99.8%)	Soluble - Mitochondrion	Not GPI-anchored (19.3%)
Uncharacterized protein EP152R	E0WMJ4	o4-21i (1)	SP (95.9%)	SP(Sec/SPI) (65.9%)	Soluble - Extracellular	Not GPI-anchored (78.4%)
Uncharacterized protein F165R	E0WMI4	i17-36o (1)	OTHER (98.7%)	OTHER (99.3%)	Soluble - Lysosome/Vacuole	Not GPI-anchored (8.1%)
Virus attachment protein p12	E0WM48	o13-35i (1)	OTHER (67.2%)	OTHER (99.6%)	Membrane - Lysosome/Vacuole	Weakly probable (99.0%)
*Major capsid protein p72	E0WMM0	o (0)	OTHER (100.0%)	OTHER (99.8%)	Soluble - Cytoplasm	Not GPI-anchored (45.2%)
*Structural protein p49	E0WML4	o (0)	OTHER (100.0%)	OTHER (99.8%)	Soluble - Cytoplasm	Not GPI-anchored (3.2%)
*Uncharacterized protein H240R	E0WM69	o (0)	OTHER (99.1%)	OTHER (99.9%)	Soluble - Cytoplasm	Not GPI-anchored (4.6%)
*Uncharacterized protein M1249L	E0WMJ8	o (0)	OTHER (100.0%)	OTHER (100.0%)	Soluble - Cytoplasm	Not GPI-anchored (12.1%)
1UniProt ID 2o = outside, i = inside. Numbers indicate span of transmembrane domain; total number of transmembrane domains in parenthesis. 3SP = signal peptide, OTHER = no signal peptide. Probability is shown in between parenthesis. 4SP(Sec/SPI) = signal peptide, OTHER = no signal peptide. Probability is shown in between parenthesis. 5In parenthesis is the specificity index (1 – False Positive Ra…
