# Supplementary material for: Computational Analysis of African Swine Fever Virus Protein Space for the Design of an Epitope-Based Vaccine Ensemble
Source: Pathogens. 2020 Dec 21;9(12):1078. doi: 10.3390/pathogens9121078 (PMC7767518; doi:10.3390/pathogens9121078)
Supplement: Supplementary file 1 [file pathogens-09-01078-s001.zip › Supplementary Table 3.xlsx]

## Sheet: Supplementary Table 3
Supplementary Table 3. All CD4 T cell predicted epitopes within the top 0.1% score. Specific HLA class II allele affinities are provided.
Epitope	Protein ID	Protein name	HLA class II allele	Percentile
AEVKSMPPAKRKELV	E0WM39	G1340L	HLA-DRB5*01:01	0.06
AFVDYIISNFNHAVT	E0WM38	B66L	HLA-DRB3*02:02	0.02
AFVDYIISNFNHAVT	E0WM38	B66L	HLA-DRB1*13:02	0.07
AFVSIFTNASICMSN	E0WML7	B354L	HLA-DRB1*04:01	0.04
AHIKSLASAMVTDKI	E0WM77	E301R	HLA-DRB1*09:01	0.05
AILDLIRLQYTQSLI	E0WM49	DNA-directed RNA polymerase subunit	HLA-DRB4*01:01	0.1
AINFLLLQNGSAVLR	E0WMM0	B646L	HLA-DRB1*01:01	0.07
AIQWILNFIESLPCT	E0WML2	Sulfhydryl oxidase	HLA-DQA1*01:01/DQB1*05:01	0.05
AQQLAINGSTMLKKK	E0WMK7	DNA-directed RNA polymerase subunit 6 homolog	HLA-DRB3*02:02	0.06
ASFHYTMLEALIIDN	E0WM56	D1133L	HLA-DPA1*01:03/DPB1*04:01	0.09
ASFHYTMLEALIIDN	E0WM56	D1133L	HLA-DPA1*03:01/DPB1*04:02	0.07
ASRYAFMIIDEAHER	E0WML1	B962L	HLA-DQA1*05:01/DQB1*02:01	0.08
ATRLVAVRAQQLAIN	E0WMK7	DNA-directed RNA polymerase subunit 6 homolog	HLA-DRB4*01:01	0.09
AVAFFRANTKELEDF	E0WMA5	MGF_360-18R	HLA-DRB1*09:01	0.01
AVRYEMIMSLPLDIP	E0WM56	D1133L	HLA-DRB1*09:01	0.06
AYIEIKPSNPLYIKL	E0WM71	Putative ATP-dependent RNA helicase Q706L	HLA-DRB1*13:02	0.09
AYILLLTMLVIGLIY	E0WMA9	ASFV_G_ACD_01940	HLA-DRB1*01:01	0.1
CFSWPYRVDMNRFFQ	E0WMJ1	DNA-directed RNA polymerase subunit beta	HLA-DRB3*01:01	0.01
CVFSHFFEELYITKP	E0WMJ3	Probable methyltransferase EP424R	HLA-DPA1*01:03/DPB1*02:01	0.05
CVFSHFFEELYITKP	E0WMJ3	Probable methyltransferase EP424R	HLA-DPA1*01:03/DPB1*04:01	0.07
DEEGTIILMDDEDFN	E0WM53	D129L	HLA-DQA1*03:01/DQB1*03:02	0.01
DYIISNFNHAVTCRK	E0WM38	B66L	HLA-DRB3*02:02	0.04
EAEVKSMPPAKRKEL	E0WM39	G1340L	HLA-DRB5*01:01	0.06
EAIQWILNFIESLPC	E0WML2	Sulfhydryl oxidase	HLA-DQA1*01:01/DQB1*05:01	0.02
EEVINAVTMIEAVYR	E0WM42	CP2475L	HLA-DQA1*01:02/DQB1*06:02	0.07
EGFMRTYLLRIIRKI	E0WMH1	ASFV_G_ACD_00600	HLA-DPA1*03:01/DPB1*04:02	0.06
EKFTLNYINLNPRLL	E0WML7	B354L	HLA-DRB3*02:02	0.01
EKVSKFVSNPSAYKS	E0WMJ1	DNA-directed RNA polymerase subunit beta	HLA-DRB3*02:02	0.04
ENEALINALITALAQ	E0WM84	E111R	HLA-DQA1*01:02/DQB1*06:02	0.07
EPSNVLLRMALSSPV	E0WM49	DNA-directed RNA polymerase subunit	HLA-DRB1*09:01	0.06
EVINAVTMIEAVYRR	E0WM42	CP2475L	HLA-DQA1*01:02/DQB1*06:02	0.07
EYLRMHFIQDEEKAF	E0WMM1	B125R	HLA-DRB3*01:01	0.08
FCIDLGANAFEEGKT	E0WMF4	MGF_360-9L	HLA-DQA1*04:01/DQB1*04:02	0.08
FFCIDLGADAFEEAK	E0WMF5	MGF_360-10L	HLA-DQA1*04:01/DQB1*04:02	0.08
FFCIDLGANAFEEGK	E0WMF4	MGF_360-9L	HLA-DQA1*04:01/DQB1*04:02	0.06
FFTFMLKSMAAKIFI	E0WM42	CP2475L	HLA-DRB1*09:01	0.04
FGRTLVYYPRFALEA	E0WM49	DNA-directed RNA polymerase subunit	HLA-DRB1*15:01	0.08
FILIVIFIYLLLITL	E0WM34	B117L	HLA-DPA1*03:01/DPB1*04:02	0.01
FILIVIFIYLLLITL	E0WM34	B117L	HLA-DPA1*02:01/DPB1*01:01	0.04
FIYLLLITLQQMLTR	E0WM34	B117L	HLA-DRB4*01:01	0.01
FKNYYSSNTSLLSIK	E0WMB1	MGF_360-21R	HLA-DRB3*02:02	0.01
FLKVISNTAVSVFWR	E0WMK8	C62L	HLA-DRB3*02:02	0.01
FLKVISNTAVSVFWR	E0WMK8	C62L	HLA-DRB1*13:02	0.05
FLYILLGNLILAVIY	E0WMB3	ASFV_G_ACD_01990	HLA-DRB1*01:01	0.1
FMLKSMAAKIFIVLG	E0WM42	CP2475L	HLA-DRB1*09:01	0.1
FQALKNIINAFARIG	E0WM42	CP2475L	HLA-DRB1*08:02	0.05
FQNHFVAIQFLKEQN	E0WMI2	Ribonucleoside-diphosphate reductase	HLA-DPA1*01:03/DPB1*04:01	0.01
FRIIGSHKKGSMRVK	E0WMI5	Putative helicase/primase complex protein	HLA-DRB5*01:01	0.1
FSWPYRVDMNRFFQF	E0WMJ1	DNA-directed RNA polymerase subunit beta	HLA-DRB3*01:01	0.01
FTFMLKSMAAKIFIV	E0WM42	CP2475L	HLA-DRB1*09:01	0.03
FVDYIISNFNHAVTC	E0WM38	B66L	HLA-DRB3*02:02	0.02
FVDYIISNFNHAVTC	E0WM38	B66L	HLA-DRB1*13:02	0.08
GFILIVIFIYLLLIT	E0WM34	B117L	HLA-DPA1*02:01/DPB1*05:01	0.06
GFILIVIFIYLLLIT	E0WM34	B117L	HLA-DPA1*03:01/DPB1*04:02	0.02
GFILIVIFIYLLLIT	E0WM34	B117L	HLA-DPA1*02:01/DPB1*01:01	0.06
GGIYHLISRRYGPQQ	E0WM49	DNA-directed RNA polymerase subunit	HLA-DRB1*11:01	0.01
GIFYVLVRNTLRRKQ	E0WMK4	C257L	HLA-DRB5*01:01	0.08
GISFKHMTSIIMATP	E0WM72	QP509L	HLA-DRB1*04:01	0.08
GIYHLISRRYGPQQA	E0WM49	DNA-directed RNA polymerase subunit	HLA-DRB1*11:01	0.01
GLDFASLYPSLIMAY	E0WM40	DNA polymerase	HLA-DRB1*01:01	0.1
GLGFILIVIFIYLLL	E0WM34	B117L	HLA-DPA1*02:01/DPB1*01:01	0.07
GLNFQAVRYEMIMSL	E0WM56	D1133L	HLA-DPA1*01:03/DPB1*04:01	0.1
GNDEEGTIILMDDED	E0WM53	D129L	HLA-DQA1*03:01/DQB1*03:02	0.01
GNSLDEYSSDVTTLV	E0WMM0	B646L	HLA-DRB3*01:01	0.1
GPVSYLIRIRAALKK	E0WM47	Repair DNA polymerase X	HLA-DRB5*01:01	0.05
GRQFLINIIHTIYQS	E0WMG7	MGF_505-7R	HLA-DRB3*02:02	0.06
GRTLVYYPRFALEAQ	E0WM49	DNA-directed RNA polymerase subunit	HLA-DRB1*15:01	0.08
GTSYLRMAYEEVLFP	E0WM40	DNA polymerase	HLA-DQA1*05:01/DQB1*02:01	0.07
HLEGFMRTYLLRIIR	E0WMH1	ASFV_G_ACD_00600	HLA-DPA1*03:01/DPB1*04:02	0.05
HLIYISIIVVLIIIL	E0WML3	Farnesyltranstransferase	HLA-DRB4*01:01	0.09
HLYKFLLIEFFDVLY	E0WM39	G1340L	HLA-DPA1*01:03/DPB1*02:01	0.06
HQRLQKFVLDDRYAV	E0WMJ1	DNA-directed RNA polymerase subunit beta	HLA-DRB3*01:01	0.02
HVASLIIDDMPSFDN	E0WML3	Farnesyltranstransferase	HLA-DRB3*01:01	0.1
HYPASFHYTMLEALI	E0WM56	D1133L	HLA-DPA1*01:03/DPB1*04:01	0.06
HYPASFHYTMLEALI	E0WM56	D1133L	HLA-DPA1*03:01/DPB1*04:02	0.07
IAYILLLTMLVIGLI	E0WMA9	ASFV_G_ACD_01940	HLA-DRB1*01:01	0.01
ICVFSHFFEELYITK	E0WMJ3	Probable methyltransferase EP424R	HLA-DPA1*01:03/DPB1*02:01	0.03
ICVFSHFFEELYITK	E0WMJ3	Probable methyltransferase EP424R	HLA-DPA1*01:03/DPB1*04:01	0.02
ICVFSHFFEELYITK	E0WMJ3	Probable methyltransferase EP424R	HLA-DPA1*02:01/DPB1*01:01	0.04
IENEALINALITALA	E0WM84	E111R	HLA-DQA1*01:02/DQB1*06:02	0.07
IFFCIDLGANAFEEG	E0WMF4	MGF_360-9L	HLA-DQA1*04:01/DQB1*04:02	0.05
IFIYLLLITLQQMLT	E0WM34	B117L	HLA-DPA1*03:01/DPB1*04:02	0.09
IFLKVISNTAVSVFW	E0WMK8	C62L	HLA-DRB3*02:02	0.02
IFLKVISNTAVSVFW	E0WMK8	C62L	HLA-DRB1*13:02	0.05
IFYVLVRNTLRRKQK	E0WMK4	C257L	HLA-DRB5*01:01	0.08
IIIIVLIYLFSSRKK	E0WM75	Envelope protein p54	HLA-DRB5*01:01	0.1
IIIVLIYLFSSRKKK	E0WM75	Envelope protein p54	HLA-DRB5*01:01	0.05
IITFLSLRKRKKHVE	E0WMJ6	5HL	HLA-DRB5*01:01	0.01
IITFLSLRKRKKHVE	E0WMJ6	5HL	HLA-DRB1*11:01	0.01
ILAFFVVADEIVIEN	E0WMI2	Ribonucleoside-diphosphate reductase	HLA-DQA1*05:01/DQB1*02:01	0.06
ILDLIRLQYTQSLIN	E0WM49	DNA-directed RNA polymerase subunit	HLA-DRB4*01:01	0.08
ILFQNHFVAIQFLKE	E0WMI2	Ribonucleoside-diphosphate reductase	HLA-DPA1*01:03/DPB1*04:01	0.01
ILGIFYVLVRNTLRR	E0WMK4	C257L	HLA-DRB5*01:01	0.1
ILIVIFIYLLLITLQ	E0WM34	B117L	HLA-DPA1*03:01/DPB1*04:02	0.01
ILIVIFIYLLLITLQ	E0WM34	B117L	HLA-DPA1*02:01/DPB1*01:01	0.04
ILQRFRGDVPIFFHW	E0WMI5	Putative helicase/primase complex protein	HLA-DRB3*01:01	0.1
ILRKLIRSNTPTYLY	E0WM90	Transmembrane protein I329L	HLA-DRB3*02:02	0.05
ILVEILSFKNYYSSN	E0WMB1	MGF_360-21R	HLA-DRB1*15:01	0.04
INFLLLQNGSAVLRY	E0WMM0	B646L	HLA-DRB1*01:01	0.03
IPLKNFEIDPVAVYD	E0WM73	NifS-like protein	HLA-DRB3*01:01	0.09
IPSMAMSIPRMINKR	E0WMH4	A118R	HLA-DRB1*09:01	0.05
IQNFRIIGSHKKGSM	E0WMI5	Putative helicase/primase complex protein	HLA-DRB5*01:01	0.01
ISIITFLSLRKRKKH	E0WMJ6	5HL	HLA-DRB5*01:01	0.01
ISIITFLSLRKRKKH	E0WMJ6	5HL	HLA-DRB1*11:01	0.01
ISIIVVLIIILISYT	E0WML3	Farnesyltranstransferase	HLA-DRB4*01:01	0.01
ISRRFRFVSLDAYNM	E0WM71	Putative ATP-dependent RNA helicase Q706L	HLA-DRB4*01:01	0.08
ISTFQMNVSACAWYN	E0WM49	DNA-directed RNA polymerase subunit	HLA-DRB3*02:02	0.01
ITFLSLRKRKKHVEE	E0WMJ6	5HL	HLA-DRB5*01:01	0.03
ITFLSLRKRKKHVEE	E0WMJ6	5HL	HLA-DRB1*11:01	0.01
IVIFIYLLLITLQQM	E0WM34	B117L	HLA-DRB1*04:05	0.05
IVIFIYLLLITLQQM	E0WM34	B117L	HLA-DPA1*03:01/DPB1*04:02	0.01
IVIFIYLLLITLQQM	E0WM34	B117L	HLA-DPA1*02:01/DPB1*01:01	0.06
IYISIIVVLIIILIS	E0WML3	Farnesyltranstransferase	HLA-DRB4*01:01	0.02
IYLLLITLQQMLTRH	E0WM34	B117L	HLA-DRB4*01:01	0.01
IYLVWFLYILLGNLI	E0WMB3	ASFV_G_ACD_01990	HLA-DPA1*03:01/DPB1*04:02	0.06
IYRIIVLIYRSIQAQ	E0WMA9	ASFV_G_ACD_01940	HLA-DRB1*15:01	0.08
KFTLNYINLNPRLLL	E0WML7	B354L	HLA-DRB3*02:02	0.02
KISRRFRFVSLDAYN	E0WM71	Putative ATP-dependent RNA helicase Q706L	HLA-DRB4*01:01	0.09
KISTFQMNVSACAWY	E0WM49	DNA-directed RNA polymerase subunit	HLA-DRB3*02:02	0.01
KKRIQFLTFLTNLFL	E0WMH4	A118R	HLA-DPA1*01:03/DPB1*04:01	0.07
KLRFWFNENVNLAIP	E0WMM0	B646L	HLA-DRB3*02:02	0.06
KNAFVSIFTNASICM	E0WML7	B354L	HLA-DRB1*04:01	0.01
KNYYSSNTSLLSIKT	E0WMB1	MGF_360-21R	HLA-DRB3*02:02	0.01
KQILAFFVVADEIVI	E0WMI2	Ribonucleoside-diphosphate reductase	HLA-DQA1*05:01/DQB1*02:01	0.07
KRIQFLTFLTNLFLY	E0WMH4	A118R	HLA-DPA1*01:03/DPB1*04:01	0.08
KRYSLAFSEFIHCHY	E0WM52	ASFV-DP	HLA-DPA1*01:03/DPB1*04:01	0.07
KSIQNFRIIGSHKKG	E0WMI5	Putative helicase/primase complex protein	HLA-DRB5*01:01	0.01
KTGIYRAQTALISFI	E0WM51	GTP--RNA guanylyltransferase	HLA-DPA1*02:01/DPB1*14:01	0.08
KTGIYRAQTALISFI	E0WM51	GTP--RNA guanylyltransferase	HLA-DRB1*01:01	0.05
KTLNLLLSYINYKVK	E0WMG6	MGF_505-6R	HLA-DRB1*15:01	0.1
KTLNLLLSYINYKVK	E0WMG7	MGF_505-7R	HLA-DRB1*15:01	0.1
KVSKFVSNPSAYKSD	E0WMJ1	DNA-directed RNA polymerase subunit beta	HLA-DRB3*02:02	0.06
KYNHRKLLDYFLRQL	E0WMG1	MGF_505-2R	HLA-DPA1*02:01/DPB1*05:01	0.04
KYVIAYILLLTMLVI	E0WMA9	ASFV_G_ACD_01940	HLA-DRB1*01:01	0.01
KYVIAYILLLTMLVI	E0WMA9	ASFV_G_ACD_01940	HLA-DPA1*03:01/DPB1*04:02	0.03
LDEYSSDVTTLVRKF	E0WMM0	B646L	HLA-DRB3*01:01	0.05
LDFASLYPSLIMAYN	E0WM40	DNA polymerase	HLA-DRB1*01:01	0.1
LDLIRLQYTQSLINY	E0WM49	DNA-directed RNA polymerase subunit	HLA-DRB4*01:01	0.1
LEGFMRTYLLRIIRK	E0WMH1	ASFV_G_ACD_00600	HLA-DPA1*03:01/DPB1*04:02	0.05
LFFCIDLGADAFEEA	E0WMF5	MGF_360-10L	HLA-DQA1*04:01/DQB1*04:02	0.05
LFQNHFVAIQFLKEQ	E0WMI2	Ribonucleoside-diphosphate reductase	HLA-DPA1*01:03/DPB1*04:01	0.01
LGFILIVIFIYLLLI	E0WM34	B117L	HLA-DPA1*03:01/DPB1*04:02	0.02
LGFILIVIFIYLLLI	E0WM34	B117L	HLA-DPA1*02:01/DPB1*01:01	0.06
LGIFYVLVRNTLRRK	E0WMK4	C257L	HLA-DRB5*01:01	0.08
LICVFSHFFEELYIT	E0WMJ3	Probable methyltransferase EP424R	HLA-DPA1*01:03/DPB1*02:01	0.03
LICVFSHFFEELYIT	E0WMJ3	Probable methyltransferase EP424R	HLA-DPA1*01:03/DPB1*04:01	0.02
LICVFSHFFEELYIT	E0WMJ3	Probable methyltransferase EP424R	HLA-DPA1*02:01/DPB1*01:01	0.07
LIPSMAMSIPRMINK	E0WMH4	A118R	HLA-DRB1*09:01	0.01
LIVIFIYLLLITLQQ	E0WM34	B117L	HLA-DRB1*04:05	0.05
LIVIFIYLLLITLQQ	E0WM34	B117L	HLA-DPA1*03:01/DPB1*04:02	0.01
LIVIFIYLLLITLQQ	E0WM34	B117L	HLA-DPA1*02:01/DPB1*01:01	0.04
LIYISIIVVLIIILI	E0WML3	Farnesyltranstransferase	HLA-DRB4*01:01	0.02
LKKIIIQNIHMYKNL	E0WML7	B354L	HLA-DRB4*01:01	0.02
LKNFEIDPVAVYDAI	E0WM73	NifS-like protein	HLA-DRB3*01:01	0.09
LKVISNTAVSVFWRD	E0WMK8	C62L	HLA-DRB3*02:02	0.05
LKVISNTAVSVFWRD	E0WMK8	C62L	HLA-DRB1*13:02	0.06
LKYVIAYILLLTMLV	E0WMA9	ASFV_G_ACD_01940	HLA-DRB1*01:01	0.01
LKYVIAYILLLTMLV	E0WMA9	ASFV_G_ACD_01940	HLA-DPA1*03:01/DPB1*04:02	0.02
LLKKIIIQNIHMYKN	E0WML7	B354L	HLA-DRB4*01:01	0.02
LNFQAVRYEMIMSLP	E0WM56	D1133L	HLA-DPA1*01:03/DPB1*04:01	0.1
LQKFVLDDRYAVASY	E0WMJ1	DNA-directed RNA polymerase subunit beta	HLA-DRB3*01:01	0.02
LRFWFNENVNLAIPS	E0WMM0	B646L	HLA-DRB3*02:02	0.06
LRKLIRSNTPTYLYY	E0WM90	Transmembrane protein I329L	HLA-DRB3*02:02	0.01
LRKNAFVSIFTNASI	E0WML7	B354L	HLA-DRB1*04:01	0.01
LSFVLLMPLSLLRNW	E0WM87	I226R	HLA-DRB1*01:01	0.01
LSLICVFSHFFEELY	E0WMJ3	Probable methyltransferase EP424R	HLA-DPA1*01:03/DPB1*04:01	0.07
LVEILSFKNYYSSNT	E0WMB1	MGF_360-21R	HLA-DRB1*15:01	0.03
LVIFLGILGLLASQV	E0WMC8	MGF_110-5L-6L	HLA-DRB1*01:01	0.01
LVWFLYILLGNLILA	E0WMB3	ASFV_G_ACD_01990	HLA-DRB1*01:01	0.1
LYKFLLIEFFDVLYG	E0WM39	G1340L	HLA-DPA1*01:03/DPB1*02:01	0.08
LYQQLLKKIIIQNIH	E0WML7	B354L	HLA-DRB4*01:01	0.01
MLFRYLVWLFRFIEV	E0WM94	I196L	HLA-DPA1*01:03/DPB1*02:01	0.07
MNIYLVWFLYILLGN	E0WMB3	ASFV_G_ACD_01990	HLA-DPA1*01:03/DPB1*02:01	0.06
MNIYLVWFLYILLGN	E0WMB3	ASFV_G_ACD_01990	HLA-DQA1*01:01/DQB1*05:01	0.07
MYFQQTRSILIKNDA	E0WMA2	ASFV_G_ACD_01870	HLA-DRB1*07:01	0.03
NAFVDYIISNFNHAV	E0WM38	B66L	HLA-DRB1*13:02	0.09
NAFVSIFTNASICMS	E0WML7	B354L	HLA-DRB1*04:01	0.01
NDEEGTIILMDDEDF	E0WM53	D129L	HLA-DQA1*03:01/DQB1*03:02	0.01
NEALINALITALAQT	E0WM84	E111R	HLA-DQA1*01:02/DQB1*06:02	0.05
NEEVINAVTMIEAVY	E0WM42	CP2475L	HLA-DQA1*01:02/DQB1*06:02	0.07
NFLLLQNGSAVLRYS	E0WMM0	B646L	HLA-DRB3*02:02	0.1
NFLLLQNGSAVLRYS	E0WMM0	B646L	HLA-DRB1*01:01	0.07
NFQALKNIINAFARI	E0WM42	CP2475L	HLA-DRB1*08:02	0.04
NFRIIGSHKKGSMRV	E0WMI5	Putative helicase/primase complex protein	HLA-DRB5*01:01	0.03
NHFVAIQFLKEQNIM	E0WMI2	Ribonucleoside-diphosphate reductase	HLA-DPA1*01:03/DPB1*04:01	0.06
NHLYKFLLIEFFDVL	E0WM39	G1340L	HLA-DPA1*01:03/DPB1*02:01	0.05
NHRKLLDYFLRQLPR	E0WMG1	MGF_505-2R	HLA-DPA1*02:01/DPB1*05:01	0.06
NIFFCIDLGANAFEE	E0WMF4	MGF_360-9L	HLA-DQA1*04:01/DQB1*04:02	0.05
NILVEILSFKNYYSS	E0WMB1	MGF_360-21R	HLA-DRB1*15:01	0.03
NIYLVWFLYILLGNL	E0WMB3	ASFV_G_ACD_01990	HLA-DPA1*03:01/DPB1*04:02	0.06
NIYLVWFLYILLGNL	E0WMB3	ASFV_G_ACD_01990	HLA-DQA1*01:01/DQB1*05:01	0.09
NKSIQNFRIIGSHKK	E0WMI5	Putative helicase/primase complex protein	HLA-DRB5*01:01	0.01
NLFFCIDLGADAFEE	E0WMF5	MGF_360-10L	HLA-DQA1*04:01/DQB1*04:02	0.05
NLRKNAFVSIFTNAS	E0WML7	B354L	HLA-DRB1*04:01	0.02
NMLYRFFTSQWISYI	E0WM36	Uncharacterized protein B175L	HLA-DPA1*01:03/DPB1*04:01	0.05
NNILVEILSFKNYYS	E0WMB1	MGF_360-21R	HLA-DRB1*15:01	0.03
NPKISTFQMNVSACA	E0WM49	DNA-directed RNA polymerase subunit	HLA-DRB3*02:02	0.1
NSLDEYSSDVTTLVR	E0WMM0	B646L	HLA-DRB3*01:01	0.05
NVIFLKVISNTAVSV	E0WMK8	C62L	HLA-DRB1*13:02	0.05
NVLLRMALSSPVQVL	E0WM49	DNA-directed RNA polymerase subunit	HLA-DRB1*09:01	0.01
NVLLRMALSSPVQVL	E0WM49	DNA-directed RNA polymerase subunit	HLA-DPA1*02:01/DPB1*14:01	0.1
PASFHYTMLEALIID	E0WM56	D1133L	HLA-DPA1*01:03/DPB1*04:01	0.06
PASFHYTMLEALIID	E0WM56	D1133L	HLA-DPA1*03:01/DPB1*04:02	0.07
PKISTFQMNVSACAW	E0WM49	DNA-directed RNA polymerase subunit	HLA-DRB3*02:02	0.01
PLIPSMAMSIPRMIN	E0WMH4	A118R	HLA-DRB1*09:01	0.01
PLKNFEIDPVAVYDA	E0WM73	NifS-like protein	HLA-DRB3*01:01	0.09
PSMAMSIPRMINKRK	E0WMH4	A118R	HLA-DRB1*09:01	0.08
PSNVLLRMALSSPVQ	E0WM49	DNA-directed RNA polymerase subunit	HLA-DRB1*09:01	0.01
PTPLIPSMAMSIPRM	E0WMH4	A118R	HLA-DRB1*09:01	0.08
PVSYLIRIRAALKKK	E0WM47	Repair DNA polymerase X	HLA-DRB5*01:01	0.02
PYRVDMNRFFQFYNE	E0WMJ1	DNA-directed RNA polymerase subunit beta	HLA-DRB3*01:01	0.06
QAVRYEMIMSLPLDI	E0WM56	D1133L	HLA-DRB1*09:01	0.04
QILAFFVVADEIVIE	E0WMI2	Ribonucleoside-diphosphate reductase	HLA-DQA1*05:01/DQB1*02:01	0.06
QKFVLDDRYAVASYG	E0WMJ1	DNA-directed RNA polymerase subunit beta	HLA-DRB3*01:01	0.04
QKRYSLAFSEFIHCH	E0WM52	ASFV-DP	HLA-DPA1*01:03/DPB1*04:01	0.07
QLLKKIIIQNIHMYK	E0WML7	B354L	HLA-DRB4*01:01	0.01
QLSFVLLMPLSLLRN	E0WM87	I226R	HLA-DRB1*01:01	0.01
QNFRIIGSHKKGSMR	E0WMI5	Putative helicase/primase complex protein	HLA-DRB5*01:01	0.01
QNHFVAIQFLKEQNI	E0WMI2	Ribonucleoside-diphosphate reductase	HLA-DPA1*01:03/DPB1*04:01	0.02
QQLLKKIIIQNIHMY	E0WML7	B354L	HLA-DRB4*01:01	0.01
QQTRSILIKNDAVFI	E0WMA2	ASFV_G_ACD_01870	HLA-DRB1*13:02	0.1
QRAVAFFRANTKELE	E0WMA5	MGF_360-18R	HLA-DRB1*09:01	0.01
QRLQKFVLDDRYAVA	E0WMJ1	DNA-directed RNA polymerase subunit beta	HLA-DRB3*01:01	0.02
QTRSILIKNDAVFIL	E0WMA2	ASFV_G_ACD_01870	HLA-DRB1*13:02	0.06
RAQQLAINGSTMLKK	E0WMK7	DNA-directed RNA polymerase subunit 6 homolog	HLA-DRB3*02:02	0.09
RAVAFFRANTKELED	E0WMA5	MGF_360-18R	HLA-DRB1*09:01	0.01
RFWFNENVNLAIPSV	E0WMM0	B646L	HLA-DRB3*02:02	0.09
RIQFLTFLTNLFLYN	E0WMH4	A118R	HLA-DPA1*01:03/DPB1*04:01	0.08
RKKRIQFLTFLTNLF	E0WMH4	A118R	HLA-DPA1*01:03/DPB1*04:01	0.07
RKLIRSNTPTYLYYN	E0WM90	Transmembrane protein I329L	HLA-DRB3*02:02	0.02
RKNAFVSIFTNASIC	E0WML7	B354L	HLA-DRB1*04:01	0.01
RKTLNLLLSYINYKV	E0WMG7	MGF_505-7R	HLA-DRB1*15:01	0.1
RLQKFVLDDRYAVAS	E0WMJ1	DNA-directed RNA polymerase subunit beta	HLA-DRB3*01:01	0.04
RRLVQLLYQQIQRSS	E0WML6	B475L	HLA-DRB4*01:01	0.01
RSILIKNDAVFILNL	E0WMA2	ASFV_G_ACD_01870	HLA-DRB1*13:02	0.06
RTLVYYPRFALEAQA	E0WM49	DNA-directed RNA polymerase subunit	HLA-DRB1*15:01	0.1
SEAEVKSMPPAKRKE	E0WM39	G1340L	HLA-DRB5*01:01	0.08
SFGRTLVYYPRFALE	E0WM49	DNA-directed RNA polymerase subunit	HLA-DRB1*15:01	0.1
SFKNYYSSNTSLLSI	E0WMB1	MGF_360-21R	HLA-DRB3*02:02	0.05
SGGIYHLISRRYGPQ	E0WM49	DNA-directed RNA polymerase subunit	HLA-DRB1*11:01	0.01
SGRQFLINIIHTIYQ	E0WMG7	MGF_505-7R	HLA-DRB3*02:02	0.06
SHLEGFMRTYLLRII	E0WMH1	ASFV_G_ACD_00600	HLA-DPA1*03:01/DPB1*04:02	0.07
SIITFLSLRKRKKHV	E0WMJ6	5HL	HLA-DRB5*01:01	0.01
SIITFLSLRKRKKHV	E0WMJ6	5HL	HLA-DRB1*11:01	0.01
SILIKNDAVFILNLG	E0WMA2	ASFV_G_ACD_01870	HLA-DRB1*13:02	0.09
SIQNFRIIGSHKKGS	E0WMI5	Putative helicase/primase complex protein	HLA-DRB5*01:01	0.01
SLDEYSSDVTTLVRK	E0WMM0	B646L	HLA-DRB3*01:01	0.05
SLICVFSHFFEELYI	E0WMJ3	Probable methyltransferase EP424R	HLA-DPA1*01:03/DPB1*04:01	0.02
SLYQQLLKKIIIQNI	E0WML7	B354L	HLA-DRB4*01:01	0.01
SNFQALKNIINAFAR	E0WM42	CP2475L	HLA-DRB1*08:02	0.05
SNVLLRMALSSPVQV	E0WM49	DNA-directed RNA polymerase subunit	HLA-DRB1*09:01	0.01
SRYAFMIIDEAHERA	E0WML1	B962L	HLA-DQA1*05:01/DQB1*02:01	0.08
SSGGIYHLISRRYGP	E0WM49	DNA-directed RNA polymerase subunit	HLA-DRB1*11:01	0.01
STFQMNVSACAWYNA	E0WM49	DNA-directed RNA polymerase subunit	HLA-DRB3*02:02	0.01
SVYEKKFFLLMYEFL	E0WMD5	ASFV_G_ACD_00210	HLA-DPA1*01:03/DPB1*02:01	0.06
SWPYRVDMNRFFQFY	E0WMJ1	DNA-directed RNA polymerase subunit beta	HLA-DRB3*01:01	0.01
SYYVRSRMISIFASE	E0WM71	Putative ATP-dependent RNA helicase Q706L	HLA-DQA1*01:02/DQB1*06:02	0.03
TFLSLRKRKKHVEEI	E0WMJ6	5HL	HLA-DRB1*11:01	0.09
TFMLKSMAAKIFIVL	E0WM42	CP2475L	HLA-DRB1*09:01	0.02
TFQMNVSACAWYNAD	E0WM49	DNA-directed RNA polymerase subunit	HLA-DRB3*02:02	0.05
TGLDFASLYPSLIMA	E0WM40	DNA polymerase	HLA-DRB1*01:01	0.1
TIYWDSMVDEVEFWL	E0WMJ1	DNA-directed RNA polymerase subunit beta	HLA-DQA1*05:01/DQB1*02:01	0.07
TLLVDDFDLIISDEC	E0WMH8	Probable helicase A859L	HLA-DQA1*03:01/DQB1*03:02	0.07
TPLIPSMAMSIPRMI	E0WMH4	A118R	HLA-DRB1*09:01	0.01
TRLVAVRAQQLAING	E0WMK7	DNA-directed RNA polymerase subunit 6 homolog	HLA-DRB4*01:01	0.04
TRSILIKNDAVFILN	E0WMA2	ASFV_G_ACD_01870	HLA-DRB1*13:02	0.06
TSYLRMAYEEVLFPV	E0WM40	DNA polymerase	HLA-DQA1*05:01/DQB1*02:01	0.07
VAFFRANTKELEDFL	E0WMA5	MGF_360-18R	HLA-DRB1*09:01	0.02
VASLIIDDMPSFDND	E0WML3	Farnesyltranstransferase	HLA-DRB3*01:01	0.06
VDYIISNFNHAVTCR	E0WM38	B66L	HLA-DRB3*02:02	0.01
VDYIISNFNHAVTCR	E0WM38	B66L	HLA-DRB1*13:02	0.08
VEILSFKNYYSSNTS	E0WMB1	MGF_360-21R	HLA-DRB1*15:01	0.07
VIAYILLLTMLVIGL	E0WMA9	ASFV_G_ACD_01940	HLA-DRB1*01:01	0.01
VIFIYLLLITLQQML	E0WM34	B117L	HLA-DRB1*04:05	0.05
VIFIYLLLITLQQML	E0WM34	B117L	HLA-DPA1*03:01/DPB1*04:02	0.01
VIFLGILGLLASQVS	E0WMC8	MGF_110-5L-6L	HLA-DRB1*01:01	0.01
VIFLKVISNTAVSVF	E0WMK8	C62L	HLA-DRB3*02:02	0.05
VIFLKVISNTAVSVF	E0WMK8	C62L	HLA-DRB1*13:02	0.05
VLLRMALSSPVQVLT	E0WM49	DNA-directed RNA polymerase subunit	HLA-DRB1*09:01	0.01
VLLRMALSSPVQVLT	E0WM49	DNA-directed RNA polymerase subunit	HLA-DPA1*02:01/DPB1*14:01	0.1
VPRFKSIANYSSPIP	E0WML4	B438L	HLA-DRB1*04:01	0.1
VQKRYSLAFSEFIHC	E0WM52	ASFV-DP	HLA-DPA1*01:03/DPB1*04:01	0.07
VRSRMISIFASEMLT	E0WM71	Putative ATP-dependent RNA helicase Q706L	HLA-DQA1*01:02/DQB1*06:02	0.04
VSKFVSNPSAYKSDE	E0WMJ1	DNA-directed RNA polymerase subunit beta	HLA-DRB3*02:02	0.1
VWFLYILLGNLILAV	E0WMB3	ASFV_G_ACD_01990	HLA-DRB1*01:01	0.1
WFLYILLGNLILAVI	E0WMB3	ASFV_G_ACD_01990	HLA-DRB1*01:01	0.1
WPYRVDMNRFFQFYN	E0WMJ1	DNA-directed RNA polymerase subunit beta	HLA-DRB3*01:01	0.01
WYLKYVIAYILLLTM	E0WMA9	ASFV_G_ACD_01940	HLA-DPA1*03:01/DPB1*04:02	0.02
YCFSWPYRVDMNRFF	E0WMJ1	DNA-directed RNA polymerase subunit beta	HLA-DRB3*01:01	0.01
YEAIQWILNFIESLP	E0WML2	Sulfhydryl oxidase	HLA-DQA1*01:01/DQB1*05:01	0.04
YFQQTRSILIKNDAV	E0WMA2	ASFV_G_ACD_01870	HLA-DRB1*07:01	0.04
YIEIKPSNPLYIKLI	E0WM71	Putative ATP-dependent RNA helicase Q706L	HLA-DRB1*13:02	0.09
YIISNFNHAVTCRKP	E0WM38	B66L	HLA-DRB3*02:02	0.09
YILLLTMLVIGLIYR	E0WMA9	ASFV_G_ACD_01940	HLA-DRB1*01:01	0.1
YISIIVVLIIILISY	E0WML3	Farnesyltranstransferase	HLA-DRB4*01:01	0.02
YKFLLIEFFDVLYGL	E0WM39	G1340L	HLA-DPA1*01:03/DPB1*02:01	0.08
YKQILAFFVVADEIV	E0WMI2	Ribonucleoside-diphosphate reductase	HLA-DQA1*05:01/DQB1*02:01	0.08
YLKYVIAYILLLTML	E0WMA9	ASFV_G_ACD_01940	HLA-DPA1*03:01/DPB1*04:02	0.02
YLLLITLQQMLTRHI	E0WM34	B117L	HLA-DRB4*01:01	0.04
YLRMHFIQDEEKAFY	E0WMM1	B125R	HLA-DRB3*01:01	0.08
YLVWFLYILLGNLIL	E0WMB3	ASFV_G_ACD_01990	HLA-DRB1*01:01	0.1
YNHRKLLDYFLRQLP	E0WMG1	MGF_505-2R	HLA-DPA1*02:01/DPB1*05:01	0.04
YPASFHYTMLEALII	E0WM56	D1133L	HLA-DPA1*01:03/DPB1*04:01	0.02
YPASFHYTMLEALII	E0WM56	D1133L	HLA-DPA1*03:01/DPB1*04:02	0.06
YQQLLKKIIIQNIHM	E0WML7	B354L	HLA-DRB4*01:01	0.01
YRIIVLIYRSIQAQK	E0WMA9	ASFV_G_ACD_01940	HLA-DRB1*15:01	0.06
YRRLVQLLYQQIQRS	E0WML6	B475L	HLA-DRB4*01:01	0.01
YRVDMNRFFQFYNEM	E0WMJ1	DNA-directed RNA polymerase subunit beta	HLA-DRB3*01:01	0.06
YSEAEVKSMPPAKRK	E0WM39	G1340L	HLA-DRB5*01:01	0.08
YVIAYILLLTMLVIG	E0WMA9	ASFV_G_ACD_01940	HLA-DRB1*01:01	0.01
YVIAYILLLTMLVIG	E0WMA9	ASFV_G_ACD_01940	HLA-DPA1*03:01/DPB1*04:02	0.06
YVRSRMISIFASEML	E0WM71	Putative ATP-dependent RNA helicase Q706L	HLA-DQA1*01:02/DQB1*06:02	0.03
YYVRSRMISIFASEM	E0WM71	Putative ATP-dependent RNA helicase Q706L	HLA-DQA1*01:02/DQB1*06:02	0.03
