# Supplementary material for: Computational Analysis of African Swine Fever Virus Protein Space for the Design of an Epitope-Based Vaccine Ensemble
Source: Pathogens. 2020 Dec 21;9(12):1078. doi: 10.3390/pathogens9121078 (PMC7767518; doi:10.3390/pathogens9121078)
Supplement: Supplementary file 1 [file pathogens-09-01078-s001.zip › Supplementary Table 4.xlsx]

## Sheet: Supplementary Table 4
Supplementary Table 4. All CD8 T cell predicted epitopes within the top 1% score. Specific binding affinities for each SLA class I allele are provided.
Epitope	Protein ID	Protein name	TAP IC50	SLA class I allele	Percentile
KRALILFLL	E0WM38	B66L	-0.13526	SLA-3*0501	0.17
KRALILFLL	E0WM38	B66L	-0.13526	SLA-3*0602	0.1
KRALILFLL	E0WM38	B66L	-0.13526	SLA-3*0304	0.13
KRALILFLL	E0WM38	B66L	-0.13526	SLA-3*0502	0.17
KRALILFLL	E0WM38	B66L	-0.13526	SLA-3*0301	0.14
KRALILFLL	E0WM38	B66L	-0.13526	SLA-2*0202	0.65
KRALILFLL	E0WM38	B66L	-0.13526	SLA-2*0102	0.83
KRALILFLL	E0WM38	B66L	-0.13526	SLA-3*0503	0.17
KRALILFLL	E0WM38	B66L	-0.13526	SLA-3*0601	0.32
KRALILFLL	E0WM38	B66L	-0.13526	SLA-3*0701	0.06
KRALILFLL	E0WM38	B66L	-0.13526	SLA-2*0601	0.66
KRALILFLL	E0WM38	B66L	-0.13526	SLA-2*0201	0.65
KRALILFLL	E0WM38	B66L	-0.13526	SLA-3*0302	0.4
KRALILFLL	E0WM38	B66L	-0.13526	SLA-3*0101	0.01
KRALILFLL	E0WM38	B66L	-0.13526	SLA-3*0303	0.14
EEFNYLWVY	E0WM39	G1340L	-2.0545	SLA-2*0302	0.32
EEFNYLWVY	E0WM39	G1340L	-2.0545	SLA-2*1002	0.9
EEFNYLWVY	E0WM39	G1340L	-2.0545	SLA-1*0501	0.36
EEFNYLWVY	E0WM39	G1340L	-2.0545	SLA-1*0701	0.18
EEFNYLWVY	E0WM39	G1340L	-2.0545	SLA-1*0702	0.18
EEFNYLWVY	E0WM39	G1340L	-2.0545	SLA-3*0302	0.17
EEFNYLWVY	E0WM39	G1340L	-2.0545	SLA-2*0402	0.01
KSMPPAKRK	E0WM39	G1340L	0.517707	SLA-2*0101	0.69
KSMPPAKRK	E0WM39	G1340L	0.517707	SLA-3*0602	0.28
KSMPPAKRK	E0WM39	G1340L	0.517707	SLA-3*0304	0.52
KSMPPAKRK	E0WM39	G1340L	0.517707	SLA-3*0301	0.86
KSMPPAKRK	E0WM39	G1340L	0.517707	SLA-1*1201	0.03
KSMPPAKRK	E0WM39	G1340L	0.517707	SLA-2*0102	0.37
KSMPPAKRK	E0WM39	G1340L	0.517707	SLA-3*0601	0.24
KSMPPAKRK	E0WM39	G1340L	0.517707	SLA-3*0701	0.29
KSMPPAKRK	E0WM39	G1340L	0.517707	SLA-3*0303	0.86
MAAKIFIVL	E0WM42	CP2475L	0.847694	SLA-2*0501	0.29
MAAKIFIVL	E0WM42	CP2475L	0.847694	SLA-6*0104	0.2
MAAKIFIVL	E0WM42	CP2475L	0.847694	SLA-3*0501	0.55
MAAKIFIVL	E0WM42	CP2475L	0.847694	SLA-2*1201	0.09
MAAKIFIVL	E0WM42	CP2475L	0.847694	SLA-6*0105	0.2
MAAKIFIVL	E0WM42	CP2475L	0.847694	SLA-1*1101	0.13
MAAKIFIVL	E0WM42	CP2475L	0.847694	SLA-3*0502	0.55
MAAKIFIVL	E0WM42	CP2475L	0.847694	SLA-2*0502	0.22
MAAKIFIVL	E0WM42	CP2475L	0.847694	SLA-1*0101	0.3
MAAKIFIVL	E0WM42	CP2475L	0.847694	SLA-6*0103	0.2
MAAKIFIVL	E0WM42	CP2475L	0.847694	SLA-2*1101	0.2
MAAKIFIVL	E0WM42	CP2475L	0.847694	SLA-2*0202	0.49
MAAKIFIVL	E0WM42	CP2475L	0.847694	SLA-3*0503	0.55
MAAKIFIVL	E0WM42	CP2475L	0.847694	SLA-2*0301	0.39
MAAKIFIVL	E0WM42	CP2475L	0.847694	SLA-6*0102	0.2
MAAKIFIVL	E0WM42	CP2475L	0.847694	SLA-2*0201	0.49
MAAKIFIVL	E0WM42	CP2475L	0.847694	SLA-3*0101	0.53
MAAKIFIVL	E0WM42	CP2475L	0.847694	SLA-2*0701	0.23
MAAKIFIVL	E0WM42	CP2475L	0.847694	SLA-6*0101	0.2
ARTMNDFGM	E0WM42	CP2475L	-0.401737	SLA-3*0501	0.91
ARTMNDFGM	E0WM42	CP2475L	-0.401737	SLA-3*0602	0.15
ARTMNDFGM	E0WM42	CP2475L	-0.401737	SLA-3*0304	0.23
ARTMNDFGM	E0WM42	CP2475L	-0.401737	SLA-3*0502	0.91
ARTMNDFGM	E0WM42	CP2475L	-0.401737	SLA-3*0401	0.49
ARTMNDFGM	E0WM42	CP2475L	-0.401737	SLA-3*0301	0.26
ARTMNDFGM	E0WM42	CP2475L	-0.401737	SLA-3*0503	0.91
ARTMNDFGM	E0WM42	CP2475L	-0.401737	SLA-3*0601	0.38
ARTMNDFGM	E0WM42	CP2475L	-0.401737	SLA-3*0701	0.12
ARTMNDFGM	E0WM42	CP2475L	-0.401737	SLA-3*0302	0.53
ARTMNDFGM	E0WM42	CP2475L	-0.401737	SLA-3*0101	0.3
ARTMNDFGM	E0WM42	CP2475L	-0.401737	SLA-3*0303	0.26
NRSNPGSFY	E0WM42	CP2475L	0.404773	SLA-2*0101	0.68
NRSNPGSFY	E0WM42	CP2475L	0.404773	SLA-3*0602	0.14
NRSNPGSFY	E0WM42	CP2475L	0.404773	SLA-3*0304	0.07
NRSNPGSFY	E0WM42	CP2475L	0.404773	SLA-1*0501	0.62
NRSNPGSFY	E0WM42	CP2475L	0.404773	SLA-3*0301	0.11
NRSNPGSFY	E0WM42	CP2475L	0.404773	SLA-2*0102	0.93
NRSNPGSFY	E0WM42	CP2475L	0.404773	SLA-3*0601	0.08
NRSNPGSFY	E0WM42	CP2475L	0.404773	SLA-3*0701	0.12
NRSNPGSFY	E0WM42	CP2475L	0.404773	SLA-1*0701	0.74
NRSNPGSFY	E0WM42	CP2475L	0.404773	SLA-1*0702	0.74
NRSNPGSFY	E0WM42	CP2475L	0.404773	SLA-3*0302	0.01
NRSNPGSFY	E0WM42	CP2475L	0.404773	SLA-3*0303	0.11
NRSNPGSFY	E0WM42	CP2475L	0.404773	SLA-2*0402	0.04
RERERIFNL	E0WM42	CP2475L	-0.744034	SLA-2*1001	0.45
RERERIFNL	E0WM42	CP2475L	-0.744034	SLA-6*0104	0.24
RERERIFNL	E0WM42	CP2475L	-0.744034	SLA-3*0501	0.01
RERERIFNL	E0WM42	CP2475L	-0.744034	SLA-3*0602	0.18
RERERIFNL	E0WM42	CP2475L	-0.744034	SLA-6*0105	0.24
RERERIFNL	E0WM42	CP2475L	-0.744034	SLA-3*0304	0.26
RERERIFNL	E0WM42	CP2475L	-0.744034	SLA-1*1101	0.55
RERERIFNL	E0WM42	CP2475L	-0.744034	SLA-3*0502	0.01
RERERIFNL	E0WM42	CP2475L	-0.744034	SLA-3*0301	0.17
RERERIFNL	E0WM42	CP2475L	-0.744034	SLA-6*0103	0.24
RERERIFNL	E0WM42	CP2475L	-0.744034	SLA-2*0202	0.21
RERERIFNL	E0WM42	CP2475L	-0.744034	SLA-3*0503	0.01
RERERIFNL	E0WM42	CP2475L	-0.744034	SLA-3*0601	0.23
RERERIFNL	E0WM42	CP2475L	-0.744034	SLA-3*0701	0.19
RERERIFNL	E0WM42	CP2475L	-0.744034	SLA-6*0102	0.24
RERERIFNL	E0WM42	CP2475L	-0.744034	SLA-2*0601	0.03
RERERIFNL	E0WM42	CP2475L	-0.744034	SLA-2*0201	0.21
RERERIFNL	E0WM42	CP2475L	-0.744034	SLA-3*0302	0.23
RERERIFNL	E0WM42	CP2475L	-0.744034	SLA-3*0101	0.07
RERERIFNL	E0WM42	CP2475L	-0.744034	SLA-3*0303	0.17
RERERIFNL	E0WM42	CP2475L	-0.744034	SLA-2*0402	0.42
RERERIFNL	E0WM42	CP2475L	-0.744034	SLA-6*0101	0.24
AQEEWNMIL	E0WM43	CP204L	0.438103	SLA-2*0501	0.58
AQEEWNMIL	E0WM43	CP204L	0.438103	SLA-2*1001	0.21
AQEEWNMIL	E0WM43	CP204L	0.438103	SLA-2*0302	0.12
AQEEWNMIL	E0WM43	CP204L	0.438103	SLA-1*0801	0.27
AQEEWNMIL	E0WM43	CP204L	0.438103	SLA-6*0104	0.25
AQEEWNMIL	E0WM43	CP204L	0.438103	SLA-3*0501	0.04
AQEEWNMIL	E0WM43	CP204L	0.438103	SLA-2*1002	0.21
AQEEWNMIL	E0WM43	CP204L	0.438103	SLA-3*0602	0.79
AQEEWNMIL	E0WM43	CP204L	0.438103	SLA-6*0105	0.25
AQEEWNMIL	E0WM43	CP204L	0.438103	SLA-1*1101	0.41
AQEEWNMIL	E0WM43	CP204L	0.438103	SLA-1*0501	0.9
AQEEWNMIL	E0WM43	CP204L	0.438103	SLA-3*0502	0.04
AQEEWNMIL	E0WM43	CP204L	0.438103	SLA-2*0502	0.56
AQEEWNMIL	E0WM43	CP204L	0.438103	SLA-1*0101	0.13
AQEEWNMIL	E0WM43	CP204L	0.438103	SLA-6*0103	0.25
AQEEWNMIL	E0WM43	CP204L	0.438103	SLA-2*1101	0.48
AQEEWNMIL	E0WM43	CP204L	0.438103	SLA-2*0202	0.01
AQEEWNMIL	E0WM43	CP204L	0.438103	SLA-1*1301	0.77
AQEEWNMIL	E0WM43	CP204L	0.438103	SLA-3*0503	0.04
AQEEWNMIL	E0WM43	CP204L	0.438103	SLA-2*0301	0.16
AQEEWNMIL	E0WM43	CP204L	0.438103	SLA-6*0102	0.25
AQEEWNMIL	E0WM43	CP204L	0.438103	SLA-2*0601	0.05
AQEEWNMIL	E0WM43	CP204L	0.438103	SLA-2*0201	0.01
AQEEWNMIL	E0WM43	CP204L	0.438103	SLA-1*0601	0.55
AQEEWNMIL	E0WM43	CP204L	0.438103	SLA-3*0101	0.31
AQEEWNMIL	E0WM43	CP204L	0.438103	SLA-2*0701	0.66
AQEEWNMIL	E0WM43	CP204L	0.438103	SLA-6*0101	0.25
VVIMAIMLY	E0WM48	O61R	-0.469636	SLA-1*0202	0.2
VVIMAIMLY	E0WM48	O61R	-0.469636	SLA-2*1001	0.36
VVIMAIMLY	E0WM48	O61R	-0.469636	SLA-1*0201	0.2
VVIMAIMLY	E0WM48	O61R	-0.469636	SLA-2*0302	0.36
VVIMAIMLY	E0WM48	O61R	-0.469636	SLA-1*0801	0.23
VVIMAIMLY	E0WM48	O61R	-0.469636	SLA-2*0101	0.16
VVIMAIMLY	E0WM48	O61R	-0.469636	SLA-2*1002	0.18
VVIMAIMLY	E0WM48	O61R	-0.469636	SLA-1*0501	0.61
VVIMAIMLY	E0WM48	O61R	-0.469636	SLA-1*1201	0.86
VVIMAIMLY	E0WM48	O61R	-0.469636	SLA-2*0102	0.29
VVIMAIMLY	E0WM48	O61R	-0.469636	SLA-1*1301	0.45
VVIMAIMLY	E0WM48	O61R	-0.469636	SLA-1*0701	0.11
VVIMAIMLY	E0WM48	O61R	-0.469636	SLA-1*0601	0.52
VVIMAIMLY	E0WM48	O61R	-0.469636	SLA-1*0702	0.11
VVIMAIMLY	E0WM48	O61R	-0.469636	SLA-3*0302	0.89
VVIMAIMLY	E0WM48	O61R	-0.469636	SLA-2*0402	0.51
KRHENIWML	E0WM55	D339L	-2.81001	SLA-2*1001	0.42
KRHENIWML	E0WM55	D339L	-2.81001	SLA-6*0104	0.15
KRHENIWML	E0WM55	D339L	-2.81001	SLA-2*0101	0.27
KRHENIWML	E0WM55	D339L	-2.81001	SLA-3*0501	0.01
KRHENIWML	E0WM55	D339L	-2.81001	SLA-3*0602	0.01
KRHENIWML	E0WM55	D339L	-2.81001	SLA-6*0105	0.15
KRHENIWML	E0WM55	D339L	-2.81001	SLA-3*0304	0.01
KRHENIWML	E0WM55	D339L	-2.81001	SLA-1*0501	0.61
KRHENIWML	E0WM55	D339L	-2.81001	SLA-3*0502	0.01
KRHENIWML	E0WM55	D339L	-2.81001	SLA-3*0401	0.61
KRHENIWML	E0WM55	D339L	-2.81001	SLA-3*0301	0.01
KRHENIWML	E0WM55	D339L	-2.81001	SLA-6*0103	0.15
KRHENIWML	E0WM55	D339L	-2.81001	SLA-2*0202	0.28
KRHENIWML	E0WM55	D339L	-2.81001	SLA-2*0102	0.39
KRHENIWML	E0WM55	D339L	-2.81001	SLA-3*0503	0.01
KRHENIWML	E0WM55	D339L	-2.81001	SLA-3*0601	0.02
KRHENIWML	E0WM55	D339L	-2.81001	SLA-3*0701	0.01
KRHENIWML	E0WM55	D339L	-2.81001	SLA-2*0301	0.98
KRHENIWML	E0WM55	D339L	-2.81001	SLA-6*0102	0.15
KRHENIWML	E0WM55	D339L	-2.81001	SLA-2*0601	0.21
KRHENIWML	E0WM55	D339L	-2.81001	SLA-2*0201	0.28
KRHENIWML	E0WM55	D339L	-2.81001	SLA-3*0302	0.07
KRHENIWML	E0WM55	D339L	-2.81001	SLA-3*0101	0.01
KRHENIWML	E0WM55	D339L	-2.81001	SLA-3*0303	0.01
KRHENIWML	E0WM55	D339L	-2.81001	SLA-2*0402	0.66
KRHENIWML	E0WM55	D339L	-2.81001	SLA-2*0701	0.46
KRHENIWML	E0WM55	D339L	-2.81001	SLA-6*0101	0.15
MAMQKLFTY	E0WM58	Putative DNA-directed RNA polymerase subunit 5 homolog	-0.93845	SLA-1*0202	0.1
MAMQKLFTY	E0WM58	Putative DNA-directed RNA polymerase subunit 5 homolog	-0.93845	SLA-2*1001	0.21
MAMQKLFTY	E0WM58	Putative DNA-directed RNA polymerase subunit 5 homolog	-0.93845	SLA-1*0201	0.1
MAMQKLFTY	E0WM58	Putative DNA-directed RNA polymerase subunit 5 homolog	-0.93845	SLA-2*0302	0.14
MAMQKLFTY	E0WM58	Putative DNA-directed RNA polymerase subunit 5 homolog	-0.93845	SLA-1*0801	0.14
MAMQKLFTY	E0WM58	Putative DNA-directed RNA polymerase subunit 5 homolog	-0.93845	SLA-6*0104	0.78
MAMQKLFTY	E0WM58	Putative DNA-directed RNA polymerase subunit 5 homolog	-0.93845	SLA-2*0101	0.02
MAMQKLFTY	E0WM58	Putative DNA-directed RNA polymerase subunit 5 homolog	-0.93845	SLA-2*1002	0.14
MAMQKLFTY	E0WM58	Putative DNA-directed RNA polymerase subunit 5 homolog	-0.93845	SLA-3*0602	0.11
MAMQKLFTY	E0WM58	Putative DNA-directed RNA polymerase subunit 5 homolog	-0.93845	SLA-6*0105	0.78
MAMQKLFTY	E0WM58	Putative DNA-directed RNA polymerase subunit 5 homolog	-0.93845	SLA-3*0304	0.21
MAMQKLFTY	E0WM58	Putative DNA-directed RNA polymerase subunit 5 homolog	-0.93845	SLA-1*1101	0.64
MAMQKLFTY	E0WM58	Putative DNA-directed RNA polymerase subunit 5 homolog	-0.93845	SLA-1*0501	0.07
MAMQKLFTY	E0WM58	Putative DNA-directed RNA polymerase subunit 5 homolog	-0.93845	SLA-3*0401	0.335
MAMQKLFTY	E0WM58	Putative DNA-directed RNA polymerase subunit 5 homolog	-0.93845	SLA-3*0301	0.15
MAMQKLFTY	E0WM58	Putative DNA-directed RNA polymerase subunit 5 homolog	-0.93845	SLA-1*1201	0.4
MAMQKLFTY	E0WM58	Putative DNA-directed RNA polymerase subunit 5 homolog	-0.93845	SLA-6*0103	0.78
MAMQKLFTY	E0WM58	Putative DNA-directed RNA polymerase subunit 5 homolog	-0.93845	SLA-2*0102	0.06
MAMQKLFTY	E0WM58	Putative DNA-directed RNA polymerase subunit 5 homolog	-0.93845	SLA-1*1301	0.17
MAMQKLFTY	E0WM58	Putative DNA-directed RNA polymerase subunit 5 homolog	-0.93845	SLA-3*0601	0.28
MAMQKLFTY	E0WM58	Putative DNA-directed RNA polymerase subunit 5 homolog	-0.93845	SLA-3*0701	0.29
MAMQKLFTY	E0WM58	Putative DNA-directed RNA polymerase subunit 5 homolog	-0.93845	SLA-6*0102	0.78
MAMQKLFTY	E0WM58	Putative DNA-directed RNA polymerase subunit 5 homolog	-0.93845	SLA-1*0701	0.01
MAMQKLFTY	E0WM58	Putative DNA-directed RNA polymerase subunit 5 homolog	-0.93845	SLA-1*0601	0.15
MAMQKLFTY	E0WM58	Putative DNA-directed RNA polymerase subunit 5 homolog	-0.93845	SLA-1*0702	0.01
MAMQKLFTY	E0WM58	Putative DNA-directed RNA polymerase subunit 5 homolog	-0.93845	SLA-3*0302	0.13
MAMQKLFTY	E0WM58	Putative DNA-directed RNA polymerase subunit 5 homolog	-0.93845	SLA-3*0303	0.15
MAMQKLFTY	E0WM58	Putative DNA-directed RNA polymerase subunit 5 homolog	-0.93845	SLA-2*0402	0.05
MAMQKLFTY	E0WM58	Putative DNA-directed RNA polymerase subunit 5 homolog	-0.93845	SLA-6*0101	0.78
ANPSEGWKY	E0WM62	DNA topoisomerase 2	0.228377	SLA-1*0501	0.1
ANPSEGWKY	E0WM62	DNA topoisomerase 2	0.228377	SLA-3*0301	0.63
ANPSEGWKY	E0WM62	DNA topoisomerase 2	0.228377	SLA-2*0102	0.8
ANPSEGWKY	E0WM62	DNA topoisomerase 2	0.228377	SLA-1*1301	0.41
ANPSEGWKY	E0WM62	DNA topoisomerase 2	0.228377	SLA-1*0701	0.96
ANPSEGWKY	E0WM62	DNA topoisomerase 2	0.228377	SLA-1*0601	0.99
ANPSEGWKY	E0WM62	DNA topoisomerase 2	0.228377	SLA-1*0702	0.96
ANPSEGWKY	E0WM62	DNA topoisomerase 2	0.228377	SLA-3*0302	0.51
ANPSEGWKY	E0WM62	DNA topoisomerase 2	0.228377	SLA-3*0303	0.63
ANPSEGWKY	E0WM62	DNA topoisomerase 2	0.228377	SLA-2*0402	0.12
IMETAIVRY	E0WM62	DNA topoisomerase 2	-0.219617	SLA-1*0202	0.02
IMETAIVRY	E0WM62	DNA topoisomerase 2	-0.219617	SLA-2*1001	0.26
IMETAIVRY	E0WM62	DNA topoisomerase 2	-0.219617	SLA-1*0201	0.02
IMETAIVRY	E0WM62	DNA topoisomerase 2	-0.219617	SLA-2*0302	0.15
IMETAIVRY	E0WM62	DNA topoisomerase 2	-0.219617	SLA-1*0801	0.04
IMETAIVRY	E0WM62	DNA topoisomerase 2	-0.219617	SLA-2*0101	0.12
IMETAIVRY	E0WM62	DNA topoisomerase 2	-0.219617	SLA-2*1002	0.06
IMETAIVRY	E0WM62	DNA topoisomerase 2	-0.219617	SLA-1*0501	0.23
IMETAIVRY	E0WM62	DNA topoisomerase 2	-0.219617	SLA-1*1201	0.41
IMETAIVRY	E0WM62	DNA topoisomerase 2	-0.219617	SLA-2*0102	0.19
IMETAIVRY	E0WM62	DNA topoisomerase 2	-0.219617	SLA-1*1301	0.03
IMETAIVRY	E0WM62	DNA topoisomerase 2	-0.219617	SLA-1*0701	0.09
IMETAIVRY	E0WM62	DNA topoisomerase 2	-0.219617	SLA-1*0601	0.04
IMETAIVRY	E0WM62	DNA topoisomerase 2	-0.219617	SLA-1*0702	0.09
IMETAIVRY	E0WM62	DNA topoisomerase 2	-0.219617	SLA-3*0302	0.38
IMETAIVRY	E0WM62	DNA topoisomerase 2	-0.219617	SLA-2*0402	0.86
SFAGIGINY	E0WM72	QP509L	0.67427	SLA-1*0202	0.04
SFAGIGINY	E0WM72	QP509L	0.67427	SLA-2*1001	0.3
SFAGIGINY	E0WM72	QP509L	0.67427	SLA-1*0201	0.04
SFAGIGINY	E0WM72	QP509L	0.67427	SLA-2*0302	0.34
SFAGIGINY	E0WM72	QP509L	0.67427	SLA-1*0801	0.15
SFAGIGINY	E0WM72	QP509L	0.67427	SLA-2*0101	0.02
SFAGIGINY	E0WM72	QP509L	0.67427	SLA-2*1002	0.2
SFAGIGINY	E0WM72	QP509L	0.67427	SLA-3*0602	0.34
SFAGIGINY	E0WM72	QP509L	0.67427	SLA-3*0304	0.34
SFAGIGINY	E0WM72	QP509L	0.67427	SLA-1*0501	0.05
SFAGIGINY	E0WM72	QP509L	0.67427	SLA-3*0301	0.25
SFAGIGINY	E0WM72	QP509L	0.67427	SLA-1*1201	0.09
SFAGIGINY	E0WM72	QP509L	0.67427	SLA-2*0102	0.01
SFAGIGINY	E0WM72	QP509L	0.67427	SLA-1*1301	0.03
SFAGIGINY	E0WM72	QP509L	0.67427	SLA-3*0601	0.38
SFAGIGINY	E0WM72	QP509L	0.67427	SLA-3*0701	0.85
SFAGIGINY	E0WM72	QP509L	0.67427	SLA-1*0701	0.12
SFAGIGINY	E0WM72	QP509L	0.67427	SLA-1*0601	0.06
SFAGIGINY	E0WM72	QP509L	0.67427	SLA-1*0702	0.12
SFAGIGINY	E0WM72	QP509L	0.67427	SLA-3*0302	0.07
SFAGIGINY	E0WM72	QP509L	0.67427	SLA-3*0303	0.25
SFAGIGINY	E0WM72	QP509L	0.67427	SLA-2*0402	0.06
SFAGIGINY	E0WM72	QP509L	0.67427	SLA-2*0701	0.44
AMVTDKIRI	E0WM77	E301R	-0.275384	SLA-2*0202	0.9
AMVTDKIRI	E0WM77	E301R	-0.275384	SLA-2*0201	0.9
MHISIITRY	E0WM85	E66L	0.474221	SLA-1*0202	0.43
MHISIITRY	E0WM85	E66L	0.474221	SLA-1*0201	0.43
MHISIITRY	E0WM85	E66L	0.474221	SLA-2*0302	0.7
MHISIITRY	E0WM85	E66L	0.474221	SLA-1*0801	0.59
MHISIITRY	E0WM85	E66L	0.474221	SLA-2*0101	0.13
MHISIITRY	E0WM85	E66L	0.474221	SLA-3*0602	0.15
MHISIITRY	E0WM85	E66L	0.474221	SLA-3*0304	0.04
MHISIITRY	E0WM85	E66L	0.474221	SLA-1*0501	0.03
MHISIITRY	E0WM85	E66L	0.474221	SLA-3*0301	0.02
MHISIITRY	E0WM85	E66L	0.474221	SLA-1*1201	0.37
MHISIITRY	E0WM85	E66L	0.474221	SLA-2*0102	0.22
MHISIITRY	E0WM85	E66L	0.474221	SLA-1*1301	0.28
MHISIITRY	E0WM85	E66L	0.474221	SLA-3*0601	0.11
MHISIITRY	E0WM85	E66L	0.474221	SLA-3*0701	0.17
MHISIITRY	E0WM85	E66L	0.474221	SLA-1*0701	0.2
MHISIITRY	E0WM85	E66L	0.474221	SLA-1*0601	0.39
MHISIITRY	E0WM85	E66L	0.474221	SLA-1*0702	0.2
MHISIITRY	E0WM85	E66L	0.474221	SLA-3*0302	0.01
MHISIITRY	E0WM85	E66L	0.474221	SLA-3*0303	0.02
MHISIITRY	E0WM85	E66L	0.474221	SLA-2*0402	0.01
AIQKNYFRF	E0WM98	MGF_505-11L	-1.8388	SLA-1*0202	0.06
AIQKNYFRF	E0WM98	MGF_505-11L	-1.8388	SLA-2*0501	0.59
AIQKNYFRF	E0WM98	MGF_505-11L	-1.8388	SLA-2*1001	0.67
AIQKNYFRF	E0WM98	MGF_505-11L	-1.8388	SLA-1*0201	0.06
AIQKNYFRF	E0WM98	MGF_505-11L	-1.8388	SLA-2*0302	0.33
AIQKNYFRF	E0WM98	MGF_505-11L	-1.8388	SLA-1*0801	0.27
AIQKNYFRF	E0WM98	MGF_505-11L	-1.8388	SLA-6*0104	0.36
AIQKNYFRF	E0WM98	MGF_505-11L	-1.8388	SLA-2*0101	0.08
AIQKNYFRF	E0WM98	MGF_505-11L	-1.8388	SLA-3*0501	0.74
AIQKNYFRF	E0WM98	MGF_505-11L	-1.8388	SLA-2*1002	0.42
AIQKNYFRF	E0WM98	MGF_505-11L	-1.8388	SLA-3*0602	0.54
AIQKNYFRF	E0WM98	MGF_505-11L	-1.8388	SLA-6*0105	0.36
AIQKNYFRF	E0WM98	MGF_505-11L	-1.8388	SLA-3*0304	0.6
AIQKNYFRF	E0WM98	MGF_505-11L	-1.8388	SLA-1*1101	0.28
AIQKNYFRF	E0WM98	MGF_505-11L	-1.8388	SLA-1*0501	0.1
AIQKNYFRF	E0WM98	MGF_505-11L	-1.8388	SLA-3*0502	0.74
AIQKNYFRF	E0WM98	MGF_505-11L	-1.8388	SLA-2*0502	0.9
AIQKNYFRF	E0WM98	MGF_505-11L	-1.8388	SLA-3*0301	0.48
AIQKNYFRF	E0WM98	MGF_505-11L	-1.8388	SLA-1*0101	0.79
AIQKNYFRF	E0WM98	MGF_505-11L	-1.8388	SLA-1*1201	0.77
AIQKNYFRF	E0WM98	MGF_505-11L	-1.8388	SLA-6*0103	0.36
AIQKNYFRF	E0WM98	MGF_505-11L	-1.8388	SLA-2*0102	0.09
AIQKNYFRF	E0WM98	MGF_505-11L	-1.8388	SLA-1*1301	0.12
AIQKNYFRF	E0WM98	MGF_505-11L	-1.8388	SLA-3*0503	0.74
AIQKNYFRF	E0WM98	MGF_505-11L	-1.8388	SLA-3*0601	0.72
AIQKNYFRF	E0WM98	MGF_505-11L	-1.8388	SLA-3*0701	0.59
AIQKNYFRF	E0WM98	MGF_505-11L	-1.8388	SLA-2*0301	0.94
AIQKNYFRF	E0WM98	MGF_505-11L	-1.8388	SLA-6*0102	0.36
AIQKNYFRF	E0WM98	MGF_505-11L	-1.8388	SLA-1*0701	0.96
AIQKNYFRF	E0WM98	MGF_505-11L	-1.8388	SLA-1*0601	0.07
AIQKNYFRF	E0WM98	MGF_505-11L	-1.8388	SLA-1*0702	0.96
AIQKNYFRF	E0WM98	MGF_505-11L	-1.8388	SLA-3*0302	0.51
AIQKNYFRF	E0WM98	MGF_505-11L	-1.8388	SLA-3*0303	0.48
AIQKNYFRF	E0WM98	MGF_505-11L	-1.8388	SLA-2*0701	0.15
AIQKNYFRF	E0WM98	MGF_505-11L	-1.8388	SLA-6*0101	0.36
KQKNNNILV	E0WMB1	MGF_360-21R	0.417054	SLA-3*0501	0.5
KQKNNNILV	E0WMB1	MGF_360-21R	0.417054	SLA-3*0602	0.63
KQKNNNILV	E0WMB1	MGF_360-21R	0.417054	SLA-3*0502	0.5
KQKNNNILV	E0WMB1	MGF_360-21R	0.417054	SLA-2*0202	0.94
KQKNNNILV	E0WMB1	MGF_360-21R	0.417054	SLA-3*0503	0.5
KQKNNNILV	E0WMB1	MGF_360-21R	0.417054	SLA-3*0601	0.62
KQKNNNILV	E0WMB1	MGF_360-21R	0.417054	SLA-3*0701	0.54
KQKNNNILV	E0WMB1	MGF_360-21R	0.417054	SLA-2*0601	0.38
KQKNNNILV	E0WMB1	MGF_360-21R	0.417054	SLA-2*0201	0.94
KQKNNNILV	E0WMB1	MGF_360-21R	0.417054	SLA-3*0101	0.24
ENKILEIFY	E0WMB5	MGF_360-1L	0.492314	SLA-3*0302	0.53
ENKILEIFY	E0WMB5	MGF_360-1L	0.492314	SLA-2*0402	0.07
SFNEMLTRY	E0WMB5	MGF_360-1L	-0.277873	SLA-1*0202	0.04
SFNEMLTRY	E0WMB5	MGF_360-1L	-0.277873	SLA-2*1001	0.64
SFNEMLTRY	E0WMB5	MGF_360-1L	-0.277873	SLA-1*0201	0.04
SFNEMLTRY	E0WMB5	MGF_360-1L	-0.277873	SLA-2*0302	0.66
SFNEMLTRY	E0WMB5	MGF_360-1L	-0.277873	SLA-1*0801	0.27
SFNEMLTRY	E0WMB5	MGF_360-1L	-0.277873	SLA-2*0101	0.02
SFNEMLTRY	E0WMB5	MGF_360-1L	-0.277873	SLA-2*1002	0.42
SFNEMLTRY	E0WMB5	MGF_360-1L	-0.277873	SLA-3*0602	0.27
SFNEMLTRY	E0WMB5	MGF_360-1L	-0.277873	SLA-3*0304	0.23
SFNEMLTRY	E0WMB5	MGF_360-1L	-0.277873	SLA-1*0501	0.02
SFNEMLTRY	E0WMB5	MGF_360-1L	-0.277873	SLA-3*0301	0.2
SFNEMLTRY	E0WMB5	MGF_360-1L	-0.277873	SLA-1*1201	0.08
SFNEMLTRY	E0WMB5	MGF_360-1L	-0.277873	SLA-2*0102	0.01
SFNEMLTRY	E0WMB5	MGF_360-1L	-0.277873	SLA-1*1301	0.03
SFNEMLTRY	E0WMB5	MGF_360-1L	-0.277873	SLA-3*0601	0.25
SFNEMLTRY	E0WMB5	MGF_360-1L	-0.277873	SLA-3*0701	0.46
SFNEMLTRY	E0WMB5	MGF_360-1L	-0.277873	SLA-1*0701	0.16
SFNEMLTRY	E0WMB5	MGF_360-1L	-0.277873	SLA-1*0601	0.05
SFNEMLTRY	E0WMB5	MGF_360-1L	-0.277873	SLA-1*0702	0.16
SFNEMLTRY	E0WMB5	MGF_360-1L	-0.277873	SLA-3*0302	0.03
SFNEMLTRY	E0WMB5	MGF_360-1L	-0.277873	SLA-3*0303	0.2
SFNEMLTRY	E0WMB5	MGF_360-1L	-0.277873	SLA-2*0402	0.11
SFNEMLTRY	E0WMB5	MGF_360-1L	-0.277873	SLA-2*0701	0.81
AARQQIAVY	E0WMC3	ASFV_G_ACD_00090	-0.44323	SLA-1*0202	0.56
AARQQIAVY	E0WMC3	ASFV_G_ACD_00090	-0.44323	SLA-2*1001	0.48
AARQQIAVY	E0WMC3	ASFV_G_ACD_00090	-0.44323	SLA-1*0201	0.56
AARQQIAVY	E0WMC3	ASFV_G_ACD_00090	-0.44323	SLA-2*0302	0.5
AARQQIAVY	E0WMC3	ASFV_G_ACD_00090	-0.44323	SLA-1*0801	0.32
AARQQIAVY	E0WMC3	ASFV_G_ACD_00090	-0.44323	SLA-2*0101	0.4
AARQQIAVY	E0WMC3	ASFV_G_ACD_00090	-0.44323	SLA-2*1002	0.67
AARQQIAVY	E0WMC3	ASFV_G_ACD_00090	-0.44323	SLA-3*0602	0.2
AARQQIAVY	E0WMC3	ASFV_G_ACD_00090	-0.44323	SLA-3*0304	0.18
AARQQIAVY	E0WMC3	ASFV_G_ACD_00090	-0.44323	SLA-1*0501	0.37
AARQQIAVY	E0WMC3	ASFV_G_ACD_00090	-0.44323	SLA-3*0301	0.19
AARQQIAVY	E0WMC3	ASFV_G_ACD_00090	-0.44323	SLA-2*0102	0.72
AARQQIAVY	E0WMC3	ASFV_G_ACD_00090	-0.44323	SLA-3*0601	0.06
AARQQIAVY	E0WMC3	ASFV_G_ACD_00090	-0.44323	SLA-3*0701	0.3
AARQQIAVY	E0WMC3	ASFV_G_ACD_00090	-0.44323	SLA-1*0701	0.16
AARQQIAVY	E0WMC3	ASFV_G_ACD_00090	-0.44323	SLA-1*0702	0.16
AARQQIAVY	E0WMC3	ASFV_G_ACD_00090	-0.44323	SLA-3*0302	0.1
AARQQIAVY	E0WMC3	ASFV_G_ACD_00090	-0.44323	SLA-3*0303	0.19
AARQQIAVY	E0WMC3	ASFV_G_ACD_00090	-0.44323	SLA-2*0402	0.19
SVFMWICIY	E0WMH7	A238L	-1.42701	SLA-1*0701	0.73
SVFMWICIY	E0WMH7	A238L	-1.42701	SLA-1*0702	0.73
RCGKTRVAY	E0WMH8	Probable helicase A859L	-1.29059	SLA-3*0601	0.47
RCGKTRVAY	E0WMH8	Probable helicase A859L	-1.29059	SLA-3*0701	0.84
LQKGNLIGK	E0WMI0	A137R	0.955393	SLA-1*1201	0.64
NIMPGLVSY	E0WMI2	Ribonucleoside-diphosphate reductase	0.652764	SLA-1*0202	0.03
NIMPGLVSY	E0WMI2	Ribonucleoside-diphosphate reductase	0.652764	SLA-2*1001	0.05
NIMPGLVSY	E0WMI2	Ribonucleoside-diphosphate reductase	0.652764	SLA-1*0201	0.03
NIMPGLVSY	E0WMI2	Ribonucleoside-diphosphate reductase	0.652764	SLA-2*0302	0.03
NIMPGLVSY	E0WMI2	Ribonucleoside-diphosphate reductase	0.652764	SLA-1*0801	0.02
NIMPGLVSY	E0WMI2	Ribonucleoside-diphosphate reductase	0.652764	SLA-2*0101	0.02
NIMPGLVSY	E0WMI2	Ribonucleoside-diphosphate reductase	0.652764	SLA-2*1002	0.03
NIMPGLVSY	E0WMI2	Ribonucleoside-diphosphate reductase	0.652764	SLA-3*0602	0.82
NIMPGLVSY	E0WMI2	Ribonucleoside-diphosphate reductase	0.652764	SLA-3*0304	0.93
NIMPGLVSY	E0WMI2	Ribonucleoside-diphosphate reductase	0.652764	SLA-1*0501	0.24
NIMPGLVSY	E0WMI2	Ribonucleoside-diphosphate reductase	0.652764	SLA-3*0301	0.73
NIMPGLVSY	E0WMI2	Ribonucleoside-diphosphate reductase	0.652764	SLA-1*1201	0.11
NIMPGLVSY	E0WMI2	Ribonucleoside-diphosphate reductase	0.652764	SLA-2*0102	0.05
NIMPGLVSY	E0WMI2	Ribonucleoside-diphosphate reductase	0.652764	SLA-1*1301	0.06
NIMPGLVSY	E0WMI2	Ribonucleoside-diphosphate reductase	0.652764	SLA-3*0601	0.81
NIMPGLVSY	E0WMI2	Ribonucleoside-diphosphate reductase	0.652764	SLA-1*0701	0.02
NIMPGLVSY	E0WMI2	Ribonucleoside-diphosphate reductase	0.652764	SLA-1*0601	0.03
NIMPGLVSY	E0WMI2	Ribonucleoside-diphosphate reductase	0.652764	SLA-1*0702	0.02
NIMPGLVSY	E0WMI2	Ribonucleoside-diphosphate reductase	0.652764	SLA-3*0302	0.21
NIMPGLVSY	E0WMI2	Ribonucleoside-diphosphate reductase	0.652764	SLA-3*0303	0.73
NIMPGLVSY	E0WMI2	Ribonucleoside-diphosphate reductase	0.652764	SLA-2*0402	0.14
CRHDNKHSL	E0WMI5	Putative helicase/primase complex protein	-0.490095	SLA-3*0501	0.21
CRHDNKHSL	E0WMI5	Putative helicase/primase complex protein	-0.490095	SLA-3*0602	0.44
CRHDNKHSL	E0WMI5	Putative helicase/primase complex protein	-0.490095	SLA-3*0304	0.6
CRHDNKHSL	E0WMI5	Putative helicase/primase complex protein	-0.490095	SLA-3*0502	0.21
CRHDNKHSL	E0WMI5	Putative helicase/primase complex protein	-0.490095	SLA-3*0301	0.74
CRHDNKHSL	E0WMI5	Putative helicase/primase complex protein	-0.490095	SLA-3*0503	0.21
CRHDNKHSL	E0WMI5	Putative helicase/primase complex protein	-0.490095	SLA-3*0701	0.71
CRHDNKHSL	E0WMI5	Putative helicase/primase complex protein	-0.490095	SLA-3*0302	0.82
CRHDNKHSL	E0WMI5	Putative helicase/primase complex protein	-0.490095	SLA-3*0101	0.36
CRHDNKHSL	E0WMI5	Putative helicase/primase complex protein	-0.490095	SLA-3*0303	0.74
NAFELAQRY	E0WMJ1	DNA-directed RNA polymerase subunit beta	-0.172749	SLA-1*0202	0.25
NAFELAQRY	E0WMJ1	DNA-directed RNA polymerase subunit beta	-0.172749	SLA-1*0201	0.25
NAFELAQRY	E0WMJ1	DNA-directed RNA polymerase subunit beta	-0.172749	SLA-2*0302	0.06
NAFELAQRY	E0WMJ1	DNA-directed RNA polymerase subunit beta	-0.172749	SLA-1*0801	0.27
NAFELAQRY	E0WMJ1	DNA-directed RNA polymerase subunit beta	-0.172749	SLA-2*0101	0.06
NAFELAQRY	E0WMJ1	DNA-directed RNA polymerase subunit beta	-0.172749	SLA-2*1002	0.3
NAFELAQRY	E0WMJ1	DNA-directed RNA polymerase subunit beta	-0.172749	SLA-3*0602	0.58
NAFELAQRY	E0WMJ1	DNA-directed RNA polymerase subunit beta	-0.172749	SLA-3*0304	0.72
NAFELAQRY	E0WMJ1	DNA-directed RNA polymerase subunit beta	-0.172749	SLA-1*0501	0.02
NAFELAQRY	E0WMJ1	DNA-directed RNA polymerase subunit beta	-0.172749	SLA-3*0301	0.34
NAFELAQRY	E0WMJ1	DNA-directed RNA polymerase subunit beta	-0.172749	SLA-1*1201	0.75
NAFELAQRY	E0WMJ1	DNA-directed RNA polymerase subunit beta	-0.172749	SLA-2*0102	0.22
NAFELAQRY	E0WMJ1	DNA-directed RNA polymerase subunit beta	-0.172749	SLA-1*1301	0.36
NAFELAQRY	E0WMJ1	DNA-directed RNA polymerase subunit beta	-0.172749	SLA-3*0601	0.48
NAFELAQRY	E0WMJ1	DNA-directed RNA polymerase subunit beta	-0.172749	SLA-1*0701	0.01
NAFELAQRY	E0WMJ1	DNA-directed RNA polymerase subunit beta	-0.172749	SLA-1*0601	0.45
NAFELAQRY	E0WMJ1	DNA-directed RNA polymerase subunit beta	-0.172749	SLA-1*0702	0.01
NAFELAQRY	E0WMJ1	DNA-directed RNA polymerase subunit beta	-0.172749	SLA-3*0302	0.1
NAFELAQRY	E0WMJ1	DNA-directed RNA polymerase subunit beta	-0.172749	SLA-3*0303	0.34
NAFELAQRY	E0WMJ1	DNA-directed RNA polymerase subunit beta	-0.172749	SLA-2*0402	0.01
CTQPARVTY	E0WMJ1	DNA-directed RNA polymerase subunit beta	0.174133	SLA-1*0202	0.17
CTQPARVTY	E0WMJ1	DNA-directed RNA polymerase subunit beta	0.174133	SLA-2*1001	0.78
CTQPARVTY	E0WMJ1	DNA-directed RNA polymerase subunit beta	0.174133	SLA-1*0201	0.17
CTQPARVTY	E0WMJ1	DNA-directed RNA polymerase subunit beta	0.174133	SLA-2*0302	0.39
CTQPARVTY	E0WMJ1	DNA-directed RNA polymerase subunit beta	0.174133	SLA-1*0801	0.41
CTQPARVTY	E0WMJ1	DNA-directed RNA polymerase subunit beta	0.174133	SLA-2*0101	0.13
CTQPARVTY	E0WMJ1	DNA-directed RNA polymerase subunit beta	0.174133	SLA-2*1002	0.45
CTQPARVTY	E0WMJ1	DNA-directed RNA polymerase subunit beta	0.174133	SLA-3*0602	0.27
CTQPARVTY	E0WMJ1	DNA-directed RNA polymerase subunit beta	0.174133	SLA-3*0304	0.6
CTQPARVTY	E0WMJ1	DNA-directed RNA polymerase subunit beta	0.174133	SLA-1*0501	0.25
CTQPARVTY	E0WMJ1	DNA-directed RNA polymerase subunit beta	0.174133	SLA-3*0301	0.51
CTQPARVTY	E0WMJ1	DNA-directed RNA polymerase subunit beta	0.174133	SLA-1*1201	0.66
CTQPARVTY	E0WMJ1	DNA-directed RNA polymerase subunit beta	0.174133	SLA-2*0102	0.2
CTQPARVTY	E0WMJ1	DNA-directed RNA polymerase subunit beta	0.174133	SLA-1*1301	0.32
CTQPARVTY	E0WMJ1	DNA-directed RNA polymerase subunit beta	0.174133	SLA-3*0601	0.28
CTQPARVTY	E0WMJ1	DNA-directed RNA polymerase subunit beta	0.174133	SLA-3*0701	0.62
CTQPARVTY	E0WMJ1	DNA-directed RNA polymerase subunit beta	0.174133	SLA-1*0701	0.18
CTQPARVTY	E0WMJ1	DNA-directed RNA polymerase subunit beta	0.174133	SLA-1*0601	0.38
CTQPARVTY	E0WMJ1	DNA-directed RNA polymerase subunit beta	0.174133	SLA-1*0702	0.18
CTQPARVTY	E0WMJ1	DNA-directed RNA polymerase subunit beta	0.174133	SLA-3*0302	0.45
CTQPARVTY	E0WMJ1	DNA-directed RNA polymerase subunit beta	0.174133	SLA-3*0303	0.51
CTQPARVTY	E0WMJ1	DNA-directed RNA polymerase subunit beta	0.174133	SLA-2*0402	0.24
DRWRVLNKL	E0WMJ3	Probable methyltransferase EP424R	-1.186	SLA-3*0501	0.38
DRWRVLNKL	E0WMJ3	Probable methyltransferase EP424R	-1.186	SLA-3*0502	0.38
DRWRVLNKL	E0WMJ3	Probable methyltransferase EP424R	-1.186	SLA-3*0503	0.38
DRWRVLNKL	E0WMJ3	Probable methyltransferase EP424R	-1.186	SLA-3*0302	0.77
DRWRVLNKL	E0WMJ3	Probable methyltransferase EP424R	-1.186	SLA-2*0402	0.29
ANLTNFIRV	E0WMJ8	M1249L	0.593032	SLA-6*0104	1
ANLTNFIRV	E0WMJ8	M1249L	0.593032	SLA-6*0105	1
ANLTNFIRV	E0WMJ8	M1249L	0.593032	SLA-6*0103	1
ANLTNFIRV	E0WMJ8	M1249L	0.593032	SLA-6*0102	1
ANLTNFIRV	E0WMJ8	M1249L	0.593032	SLA-3*0101	0.36
ANLTNFIRV	E0WMJ8	M1249L	0.593032	SLA-6*0101	1
DSAVRIFLY	E0WMJ8	M1249L	0.404452	SLA-1*0202	0.72
DSAVRIFLY	E0WMJ8	M1249L	0.404452	SLA-1*0201	0.72
DSAVRIFLY	E0WMJ8	M1249L	0.404452	SLA-2*0302	0.87
DSAVRIFLY	E0WMJ8	M1249L	0.404452	SLA-2*0101	0.16
DSAVRIFLY	E0WMJ8	M1249L	0.404452	SLA-1*0501	0.51
DSAVRIFLY	E0WMJ8	M1249L	0.404452	SLA-2*0102	0.46
DSAVRIFLY	E0WMJ8	M1249L	0.404452	SLA-1*0701	0.09
DSAVRIFLY	E0WMJ8	M1249L	0.404452	SLA-1*0702	0.09
DSAVRIFLY	E0WMJ8	M1249L	0.404452	SLA-3*0302	0.38
DSAVRIFLY	E0WMJ8	M1249L	0.404452	SLA-2*0402	0.08
HTGEMEDKY	E0WMK3	C122R	0.630967	SLA-1*0202	0.67
HTGEMEDKY	E0WMK3	C122R	0.630967	SLA-1*0201	0.67
HTGEMEDKY	E0WMK3	C122R	0.630967	SLA-2*0101	0.68
HTGEMEDKY	E0WMK3	C122R	0.630967	SLA-2*1002	0.93
HTGEMEDKY	E0WMK3	C122R	0.630967	SLA-1*0501	0.9
HTGEMEDKY	E0WMK3	C122R	0.630967	SLA-2*0102	0.67
HTGEMEDKY	E0WMK3	C122R	0.630967	SLA-1*1301	0.42
HTGEMEDKY	E0WMK3	C122R	0.630967	SLA-1*0701	0.31
HTGEMEDKY	E0WMK3	C122R	0.630967	SLA-1*0601	0.85
HTGEMEDKY	E0WMK3	C122R	0.630967	SLA-1*0702	0.31
HTGEMEDKY	E0WMK3	C122R	0.630967	SLA-2*0402	0.5
RPSRRNIRF	E0WMM0	B646L	-1.29585	SLA-1*1101	0.66
RPSRRNIRF	E0WMM0	B646L	-1.29585	SLA-2*1101	0.49
RPSRRNIRF	E0WMM0	B646L	-1.29585	SLA-1*0701	0.58
RPSRRNIRF	E0WMM0	B646L	-1.29585	SLA-1*0702	0.58
